# Supplementary material for: Efficient base editing for multiple genes and loci in pigs using base editors
Source: Nat Commun. 2019 Jun 28;10:2852. doi: 10.1038/s41467-019-10421-8 (PMC6599043; doi:10.1038/s41467-019-10421-8)
Supplement: Supplementary file 4 — Supplementary Data 1 [file 41467_2019_10421_MOESM4_ESM.xlsx]

## Sheet: Sheet1
Supplementary Data 1. Summary of mutation patterns of individual cell colonies mediated by BE3, DMD-gRNA, TYR-gRNA and LMNA-gRNA.
DMD-gRNA Target site	TTTTTATCTTTCAGGTGCTTCAGGAAGACCTAGAGCAGGAACAAGTCAGGGTCAATTCTCTCAC	WT	TYR-gRNA Target site	GGTGATGGGAGTCCCTGTGGCCAGCTCTCAGGCAGGGGTTCCTGTCAGGACATCATTCTGTCC	WT	LMNA-gRNA Target site	CAGCTCGGGAGCCCAGGTGGGCGGATCCATCTCCTCTGGCTCCTCCGCCTCCAGTGTCACAGT	WT
1#	TTTTTATCTTTCAGGTGCTTTAGGAAGACCTAGAGCAGGAACAAGTCAGGGTCAATTCTCTCAC	Point mutation	1#	GGTGATGGGAGTCCCTGTGGTTAGCTCTCAGGCAGGGGTTCCTGTCAGGACATCATTCTGTCC	Point mutation	1#	CAGCTCGGGAGCCCAGGTGGGCGGATCCATCTCCTCTGGCTCCTCCGCCTCCAGTGTCACAGT	WT
	TTTTTATCTTTCAGGTGCTTTAGGAAGACCTAGAGCAGGAACAAGTCAGGGTCAATTCTCTCAC	Point mutation		GGTGATGGGAGTCCCTGTGGTTAGCTCTCAGGCAGGGGTTCCTGTCAGGACATCATTCTGTCC	Point mutation		CAGCTCGGGAGCCCAGGTGGGTGGATCCATCTCCTCTGGCTCCTCCGCCTCCAGTGTCACAGT	Point mutation
2#	TTTTTATCTTTCAGGTGCTTCAGGAAGACCTAGAGCAGGAACAAGTCAGGGTCAATTCTCTCAC	WT	2#	GGTGATGGGAGTCCCTGTGGCCAGCTCTCAGGCAGGGGTTCCTGTCAGGACATCATTCTGTCC	WT	2#	CAGCTCGGGAGCCCAGGTGGGCGGATCCATCTCCTCTGGCTCCTCCGCCTCCAGTGTCACAGT	WT
	TTTTTATCTTTCAGGTGCTTCAGGAAGACCTAGAGCAGGAACAAGTCAGGGTCAATTCTCTCAC	WT		GGTGATGGGAGTCCCTGTGGCCAGCTCTCAGGCAGGGGTTCCTGTCAGGACATCATTCTGTCC	WT		CAGCTCGGGAGCCCAGGTGGGCGGATCCATCTCCTCTGGCTCCTCCGCCTCCAGTGTCACAGT	WT
3#	TTTTTATCTTTCAGGT------------------GCAGGAACAAGTCAGGGTCAATTCTCTCAC	Δ18	3#	GGTGATGGGAGTCCCTGTGGCCAGCTCTCAGGCAGGGGTTCCTGTCAGGACATCATTCTGTCC	WT	3#	CAGCTCGGGAGCCCAGGTGGGCGGATCCATCTCCTCTGGCTCCTCCGCCTCCAGTGTCACAGT	WT
	TTTTTATCTTTCAGGTGCTTTAGGAAGACCTAGAGCAGGAACAAGTCAGGGTCAATTCTCTCAC	Point mutation		GGTGATGGGAGTCCCTGTGGCCAGCTCTCAGGCAGGGGTTCCTGTCAGGACATCATTCTGTCC	WT		CAGCTCGGGAGCCCAGGTGGGCGGATCCATCTCCTCTGGCTCCTCCGCCTCCAGTGTCACAGT	WT
4#	TTTTTATCTTTCAGGTGCTTCAGGAAGACCTAGAGCAGGAACAAGTCAGGGTCAATTCTCTCAC	WT	4#	GGTGATGGGAGTCCCTGTGGCCAGCTCTCAGGCAGGGGTTCCTGTCAGGACATCATTCTGTCC	WT	4#	CAGCTCGGGAGCCCAGGTGGGCGGATCCATCTCCTCTGGCTCCTCCGCCTCCAGTGTCACAGT	WT
	TTTTTATCTTTCAGGTGCTTCAGGAAGACCTAGAGCAGGAACAAGTCAGGGTCAATTCTCTCAC	WT		GGTGATGGGAGTCCCTGTGGCCAGCTCTCAGGCAGGGGTTCCTGTCAGGACATCATTCTGTCC	WT		CAGCTCGGGAGCCCAGGTGGGCGGATCCATCTCCTCTGGCTCCTCCGCCTCCAGTGTCACAGT	WT
5#	TTTTTATCTTTCAGGTGCTTCAGGAAGACCTAGAGCAGGAACAAGTCAGGGTCAATTCTCTCAC	WT	5#	GGTGATGGGAGTCCCTGTGGCCAGCTCTCAGGCAGGGGTTCCTGTCAGGACATCATTCTGTCC	WT	5#	CAGCTCGGGAGCCCAGGTGGGCGGATCCATCTCCTCTGGCTCCTCCGCCTCCAGTGTCACAGT	WT
	TTTTTATCTTTCAGGTGCTTTAGGAAGACCTAGAGCAGGAACAAGTCAGGGTCAATTCTCTCAC	Point mutation		GGTGATGGGAGTCCCTGTGGCCAGCTCTCAGGCAGGGGTTCCTGTCAGGACATCATTCTGTCC	WT		CAGCTCGGGAGCCCAGGTGGGTGGATCCATCTCCTCTGGCTCCTCCGCCTCCAGTGTCACAGT	Point mutation
6#	TTTTTATCTTTCAGGTGCTTCAGGAAGACCTAGAGCAGGAACAAGTCAGGGTCAATTCTCTCAC	WT	6#	GGTGATGGGAGTCCCTGTGGCCAGCTCTCAGGCAGGGGTTCCTGTCAGGACATCATTCTGTCC	WT	6#	CAGCTCGGGAGCCCAGGTGGGCGGATCCATCTCCTCTGGCTCCTCCGCCTCCAGTGTCACAGT	WT
	TTTTTATCTTTCAGGTGCTTTAGGAAGACCTAGAGCAGGAACAAGTCAGGGTCAATTCTCTCAC	Point mutation		GGTGATGGGAGTCCCTGTGGTTAGCTCTCAGGCAGGGGTTCCTGTCAGGACATCATTCTGTCC	Point mutation		CAGCTCGGGAGCCCAGGTGGGTGGATCCATCTCCTCTGGCTCCTCCGCCTCCAGTGTCACAGT	Point mutation
7#	TTTTTATCTTTCAGGTGCTTCAGGAAGACCTAGAGCAGGAACAAGTCAGGGTCAATTCTCTCAC	WT	7#	GGTGATGGGAGTCCCTGTGGCCAGCTCTCAGGCAGGGGTTCCTGTCAGGACATCATTCTGTCC	WT	7#	CAGCTCGGGAGCCCAGGTGGGCGGATCCATCTCCTCTGGCTCCTCCGCCTCCAGTGTCACAGT	WT
	TTTTTATCTTTCAGGTGCTTCAGGAAGACCTAGAGCAGGAACAAGTCAGGGTCAATTCTCTCAC	WT		GGTGATGGGAGTCCCTGTGGCCAGCTCTCAGGCAGGGGTTCCTGTCAGGACATCATTCTGTCC	WT		CAGCTCGGGAGCCCAGGTGGGCGGATCCATCTCCTCTGGCTCCTCCGCCTCCAGTGTCACAGT	WT
8#	TTTTTATCTTTCAGGTGCTTCAGGAAGACCTAGAGCAGGAACAAGTCAGGGTCAATTCTCTCAC	WT	8#	GGTGATGGGAGTCCCTGTGGCCAGCTCTCAGGCAGGGGTTCCTGTCAGGACATCATTCTGTCC	WT	8#	CAGCTCGGGAGCCCAGGTGGGCGGATCCATCTCCTCTGGCTCCTCCGCCTCCAGTGTCACAGT	WT
	TTTTTATCTTTCAGGTGCTTCAGGAAGACCTAGAGCAGGAACAAGTCAGGGTCAATTCTCTCAC	WT		GGTGATGGGAGTCCCTGTGGCTAGCTCTCAGGCAGGGGTTCCTGTCAGGACATCATTCTGTCC	Point mutation		CAGCTCGGGAGCCCAGGTGGGTGGATCCATCTCCTCTGGCTCCTCCGCCTCCAGTGTCACAGT	Point mutation
9#	TTTTTATCTTTCAGGTGCTTCAGGAAGACCTAGAGCAGGAACAAGTCAGGGTCAATTCTCTCAC	WT	9#	GGTGATGGGAGTCCCTGTGGCCAGCTCTCAGGCAGGGGTTCCTGTCAGGACATCATTCTGTCC	WT	9#	CAGCTCGGGAGCCCAGGTGGGCGGATCCATCTCCTCTGGCTCCTCCGCCTCCAGTGTCACAGT	WT
	TTTTTATCTTTCAGGTGCTTTAGGAAGACCTAGAGCAGGAACAAGTCAGGGTCAATTCTCTCAC	Point mutation		GGTGATGGGAGTCCCTGTGGTTAGCTCTCAGGCAGGGGTTCCTGTCAGGACATCATTCTGTCC	Point mutation		CAGCTCGGGAGCCCAGGTGGGCGGATCCATCTCCTCTGGCTCCTCCGCCTCCAGTGTCACAGT	WT
10#	TTTTTATCTTTCAGGTGCTTCAGGAAGACCTAGAGCAGGAACAAGTCAGGGTCAATTCTCTCAC	WT	10#	GGTGATGGGAGTCCCTGTGG--------CAGGCAGGGGTTCCTGTCAGGACATCATTCTGTCC	Δ8	10#	CAGCTCGGGAGCCCAGGTGGGCGGATCCATCTCCTCTGGCTCCTCCGCCTCCAGTGTCACAGT	WT
	TTTTTATCTTTCAGGTGCTTTAGGAAGACCTAGAGCAGGAACAAGTCAGGGTCAATTCTCTCAC	Point mutation		GGTGATGGGAGTCCCTGTGGTTAGCTCTCAGGCAGGGGTTCCTGTCAGGACATCATTCTGTCC	Point mutation		CAGCTCGGGAGCCCAGGTGGGTGGATCCATCTCCTCTGGCTCCTCCGCCTCCAGTGTCACAGT	Point mutation
11#	TTTTTATCTTTCAGGTGCTTTAGGAAGACCTAGAGCAGGAACAAGTCAGGGTCAATTCTCTCAC	Point mutation	11#	GGTGATGGGAGTCCCTGTGGTTAGCTCTCAGGCAGGGGTTCCTGTCAGGACATCATTCTGTCC	Point mutation	11#	CAGCTCGGGAGCCCAGGTGGGCGGATCCATCTCCTCTGGCTCCTCCGCCTCCAGTGTCACAGT	WT
	TTTTTATCTTTCAGGTGCTTTAGGAAGACCTAGAGCAGGAACAAGTCAGGGTCAATTCTCTCAC	Point mutation		GGTGATGGGAGTCCCTGTGGTTAGCTCTCAGGCAGGGGTTCCTGTCAGGACATCATTCTGTCC	Point mutation		CAGCTCGGGAGCCCAGGTGGGTGGATCCATCTCCTCTGGCTCCTCCGCCTCCAGTGTCACAGT	Point mutation
12#	TTTTTATCTTTCAGGTGCTTCAGGAAGACCTAGAGCAGGAACAAGTCAGGGTCAATTCTCTCAC	WT	12#	GGTGATGGGAGTCCCTGTGGCCAGCTCTCAGGCAGGGGTTCCTGTCAGGACATCATTCTGTCC	WT	12#	CAGCTCGGGAGCCCAGGTGGGCGGATCCATCTCCTCTGGCTCCTCCGCCTCCAGTGTCACAGT	WT
	TTTTTATCTTTCAGGTGCTTCAGGAAGACCTAGAGCAGGAACAAGTCAGGGTCAATTCTCTCAC	WT		GGTGATGGGAGTCCCTGTGGCCAGCTCTCAGGCAGGGGTTCCTGTCAGGACATCATTCTGTCC	WT		CAGCTCGGGAGCCCAGGTGGGCGGATCCATCTCCTCTGGCTCCTCCGCCTCCAGTGTCACAGT	WT
13#	TTTTTATCTTTCAGGTGCTTCAGGAAGACCTAGAGCAGGAACAAGTCAGGGTCAATTCTCTCAC	WT	13#	GGTGATGGGAGTCCCTGTGGCCAGCTCTCAGGCAGGGGTTCCTGTCAGGACATCATTCTGTCC	WT	13#	CAGCTCGGGAGCCCAGGTGGGCGGATCCATCTCCTCTGGCTCCTCCGCCTCCAGTGTCACAGT	WT
	TTTTTATCTTTCAGGTGCTTCAGGAAGACCTAGAGCAGGAACAAGTCAGGGTCAATTCTCTCAC	WT		GGTGATGGGAGTCCCTGTGGTTAGCTCTCAGGCAGGGGTTCCTGTCAGGACATCATTCTGTCC	Point mutation		CAGCTCGGGAGCCCAGGTGGGCGGATCCATCTCCTCTGGCTCCTCCGCCTCCAGTGTCACAGT	WT
14#	TTTTTATCTTTCAGGTGCTTCAGGAAGACCTAGAGCAGGAACAAGTCAGGGTCAATTCTCTCAC	WT	14#	GGTGATGGGAGTCCCTGTGGCCAGCTCTCAGGCAGGGGTTCCTGTCAGGACATCATTCTGTCC	WT	14#	CAGCTCGGGAGCCCAGGTGGGCGGATCCATCTCCTCTGGCTCCTCCGCCTCCAGTGTCACAGT	WT
	TTTTTATCTTTCAGGTGCTTCAGGAAGACCTAGAGCAGGAACAAGTCAGGGTCAATTCTCTCAC	WT		GGTGATGGGAGTCCCTGTGGCCAGCTCTCAGGCAGGGGTTCCTGTCAGGACATCATTCTGTCC	WT		CAGCTCGGGAGCCCAGGTGGGCGGATCCATCTCCTCTGGCTCCTCCGCCTCCAGTGTCACAGT	WT
15#	TTTTTATCTTTCAGGTGCTTCAGGAAGACCTAGAGCAGGAACAAGTCAGGGTCAATTCTCTCAC	WT	15#	GGTGATGGGAGTCCCTGTGGCCAGCTCTCAGGCAGGGGTTCCTGTCAGGACATCATTCTGTCC	WT	15#	CAGCTCGGGAGCCCAGGTGGGCGGATCCATCTCCTCTGGCTCCTCCGCCTCCAGTGTCACAGT	WT
	TTTTTATCTTTCAGGTGCTTCAGGAAGACCTAGAGCAGGAACAAGTCAGGGTCAATTCTCTCAC	WT		GGTGATGGGAGTCCCTGTGGCCAGCTCTCAGGCAGGGGTTCCTGTCAGGACATCATTCTGTCC	WT		CAGCTCGGGAGCCCAGGTGGGCGGATCCATCTCCTCTGGCTCCTCCGCCTCCAGTGTCACAGT	WT
16#	TTTTTATCTTTCAGGTGCTTCAGGAAGACCTAGAGCAGGAACAAGTCAGGGTCAATTCTCTCAC	WT	16#	GGTGATGGGAGTCCCTGTGGCCAGCTCTCAGGCAGGGGTTCCTGTCAGGACATCATTCTGTCC	WT	16#	CAGCTCGGGAGCCCAGGTGGGCGGATCCATCTCCTCTGGCTCCTCCGCCTCCAGTGTCACAGT	WT
	TTTTTATCTTTCAGGTGCTTTAGGAAGACCTAGAGCAGGAACAAGTCAGGGTCAATTCTCTCAC	Point mutation		GGTGATGGGAGTCCCTGTGGTTAGCTCTCAGGCAGGGGTTCCTGTCAGGACATCATTCTGTCC	Point mutation		CAGCTCGGGAGCCCAGGTGGGTGGATCCATCTCCTCTGGCTCCTCCGCCTCCAGTGTCACAGT	Point mutation
17#	TTTTTATCTTTCAGGTGCTTCAGGAAGACCTAGAGCAGGAACAAGTCAGGGTCAATTCTCTCAC	WT	17#	GGTGATGGGAGTCCCTGTGGCCAGCTCTCAGGCAGGGGTTCCTGTCAGGACATCATTCTGTCC	WT	17#	CAGCTCGGGAGCCCAGGTGGGCGGATCCATCTCCTCTGGCTCCTCCGCCTCCAGTGTCACAGT	WT
	TTTTTATCTTTCAGGTGCTTTAGGAAGACCTAGAGCAGGAACAAGTCAGGGTCAATTCTCTCAC	Point mutation		GGTGATGGGAGTCCCTGTGGCCAGCTCTCAGGCAGGGGTTCCTGTCAGGACATCATTCTGTCC	WT		CAGCTCGGGAGCCCAGGTGGGCGGATCCATCTCCTCTGGCTCCTCCGCCTCCAGTGTCACAGT	WT
18#	TTTTTATCTTTCAGGTGCTTCAGGAAGACCTAGAGCAGGAACAAGTCAGGGTCAATTCTCTCAC	WT	18#	GGTGATGGGAGTCCCTGTGGCCAGCTCTCAGGCAGGGGTTCCTGTCAGGACATCATTCTGTCC	WT	18#	CAGCTCGGGAGCCCAGGTGGGCGGATCCATCTCCTCTGGCTCCTCCGCCTCCAGTGTCACAGT	WT
	TTTTTATCTTTCAGGTGCTTCAGGAAGACCTAGAGCAGGAACAAGTCAGGGTCAATTCTCTCAC	WT		GGTGATGGGAGTCCCTGTGGCCAGCTCTCAGGCAGGGGTTCCTGTCAGGACATCATTCTGTCC	WT		CAGCTCGGGAGCCCAGGTGGGCGGATCCATCTCCTCTGGCTCCTCCGCCTCCAGTGTCACAGT	WT
19#	TTTTTATCTTTCAGGTGCTTCAGGAAGACCTAGAGCAGGAACAAGTCAGGGTCAATTCTCTCAC	WT	19#	GGTGATGGGAGTCCCTGTGGCCAGCTCTCAGGCAGGGGTTCCTGTCAGGACATCATTCTGTCC	WT	19#	CAGCTCGGGAGCCCAGGTGGGCGGATCCATCTCCTCTGGCTCCTCCGCCTCCAGTGTCACAGT	WT
	TTTTTATCTTTCAGGTGCTTCAGGAAGACCTAGAGCAGGAACAAGTCAGGGTCAATTCTCTCAC	WT		GGTGATGGGAGTCCCTGTGGCCAGCTCTCAGGCAGGGGTTCCTGTCAGGACATCATTCTGTCC	WT		CAGCTCGGGAGCCCAGGTGGGCGGATCCATCTCCTCTGGCTCCTCCGCCTCCAGTGTCACAGT	WT
20#	TTTTTATCTTTCAGGTGCTTCAGGAAGACCTAGAGCAGGAACAAGTCAGGGTCAATTCTCTCAC	WT	20#	GGTGATGGGAGTCCCTGTGGCCAGCTCTCAGGCAGGGGTTCCTGTCAGGACATCATTCTGTCC	WT	20#	CAGCTCGGGAGCCCAGGTGGGCGGATCCATCTCCTCTGGCTCCTCCGCCTCCAGTGTCACAGT	WT
	TTTTTATCTTTCAGGTGCTTCAGGAAGACCTAGAGCAGGAACAAGTCAGGGTCAATTCTCTCAC	WT		GGTGATGGGAGTCCCTGTGGCCAGCTCTCAGGCAGGGGTTCCTGTCAGGACATCATTCTGTCC	WT		CAGCTCGGGAGCCCAGGTGGGCGGATCCATCTCCTCTGGCTCCTCCGCCTCCAGTGTCACAGT	WT
21#	TTTTTATCTTTCAGGTGCTTCAGGAAGACCTAGAGCAGGAACAAGTCAGGGTCAATTCTCTCAC	WT	21#	GGTGATGGGAGTCCCTGTGGCCAGCTCTCAGGCAGGGGTTCCTGTCAGGACATCATTCTGTCC	WT	21#	CAGCTCGGGAGCCCAGGTGGGCGGATCCATCTCCTCTGGCTCCTCCGCCTCCAGTGTCACAGT	WT
	TTTTTATCTTTCAGGTGCTTCAGGAAGACCTAGAGCAGGAACAAGTCAGGGTCAATTCTCTCAC	WT		GGTGATGGGAGTCCCTGTGGTCAGCTTTCAGGCAGGGGTTCCTGTCAGGACATCATTCTGTCC	Point mutation		CAGCTCGGGAGCCCAGGTGGGTGGATCCATCTCCTCTGGCTCCTCCGCCTCCAGTGTCACAGT	Point mutation
22#	TTTTTATCTTTCAGGTGCTTCAGGAAGACCTAGAGCAGGAACAAGTCAGGGTCAATTCTCTCAC	WT	22#	GGTGATGGGAGTCCCTGTGGCCAGCTCTCAGGCAGGGGTTCCTGTCAGGACATCATTCTGTCC	WT	22#	CAGCTCGGGAGCCCAGGTGGGCGGATCCATCTCCTCTGGCTCCTCCGCCTCCAGTGTCACAGT	WT
	TTTTTATCTTTCAGGTGCTTCAGGAAGACCTAGAGCAGGAACAAGTCAGGGTCAATTCTCTCAC	WT		GGTGATGGGAGTCCCTGTGGCCAGCTCTCAGGCAGGGGTTCCTGTCAGGACATCATTCTGTCC	WT		CAGCTCGGGAGCCCAGGTGGGCGGATCCATCTCCTCTGGCTCCTCCGCCTCCAGTGTCACAGT	WT
23#	TTTTTATCTTTCAGGTGCTTTAGGAAGACCTAGAGCAGGAACAAGTCAGGGTCAATTCTCTCAC	Point mutation	23#	GGTGATGGGAGTCCCTGTGGCCAGCTCTCAGGCAGGGGTTCCTGTCAGGACATCATTCTGTCC	WT	23#	CAGCTCGGGAGCCCAGGTGGGCGGATCCATCTCCTCTGGCTCCTCCGCCTCCAGTGTCACAGT	WT
	TTTTTATCTTTCAGGTGCTTTAGGAAGACCTAGAGCAGGAACAAGTCAGGGTCAATTCTCTCAC	Point mutation		GGTGATGGGAGTCCCTGTGGCTAGCTCTCAGGCAGGGGTTCCTGTCAGGACATCATTCTGTCC	Point mutation		CAGCTCGGGAGCCCAGGTGGGTGGATCCATCTCCTCTGGCTCCTCCGCCTCCAGTGTCACAGT	Point mutation
24#	TTTTTATCTTTCAGGTGCTTCAGGAAGACCTAGAGCAGGAACAAGTCAGGGTCAATTCTCTCAC	WT	24#	GGTGATGGGAGTCCCTGTGGCCAGCTCTCAGGCAGGGGTTCCTGTCAGGACATCATTCTGTCC	WT	24#	CAGCTCGGGAGCCCAGGTGGGCGGATCCATCTCCTCTGGCTCCTCCGCCTCCAGTGTCACAGT	WT
	TTTTTATCTTTCAGGTGCTTCAGGAAGACCTAGAGCAGGAACAAGTCAGGGTCAATTCTCTCAC	WT		GGTGATGGGAGTCCCTGTGGCCAGCTCTCAGGCAGGGGTTCCTGTCAGGACATCATTCTGTCC	WT		CAGCTCGGGAGCCCAGGTGGGCGGATCCATCTCCTCTGGCTCCTCCGCCTCCAGTGTCACAGT	WT
25#	TTTTTATCTTTCAGGTGCTTCAGGAAGACCTAGAGCAGGAACAAGTCAGGGTCAATTCTCTCAC	WT	25#	GGTGATGGGAGTCCCTGTGGCCAGCTCTCAGGCAGGGGTTCCTGTCAGGACATCATTCTGTCC	WT	25#	CAGCTCGGGAGCCCAGGTGGGCGGATCCATCTCCTCTGGCTCCTCCGCCTCCAGTGTCACAGT	WT
	TTTTTATCTTTCAGGTGCTTCAGGAAGACCTAGAGCAGGAACAAGTCAGGGTCAATTCTCTCAC	WT		GGTGATGGGAGTCCCTGTGGCCAGCTCTCAGGCAGGGGTTCCTGTCAGGACATCATTCTGTCC	WT		CAGCTCGGGAGCCCAGGTGGGCGGATCCATCTCCTCTGGCTCCTCCGCCTCCAGTGTCACAGT	WT
26#	TTTTTATCTTTCAGGTGCTTTAGGAAGACCTAGAGCAGGAACAAGTCAGGGTCAATTCTCTCAC	Point mutation	26#	GGTGATGGGAGTCCCTGTGGCCAGCTCTCAGGCAGGGGTTCCTGTCAGGACATCATTCTGTCC	WT	26#	CAGCTCGGGAGCCCAGGTGGGCGGATCCATCTCCTCTGGCTCCTCCGCCTCCAGTGTCACAGT	WT
	TTTTTATCTTTCAGGTGCTTTAGGAAGACCTAGAGCAGGAACAAGTCAGGGTCAATTCTCTCAC	Point mutation		GGTGATGGGAGTCCCTGTGGTTAGCTCTCAGGCAGGGGTTCCTGTCAGGACATCATTCTGTCC	Point mutation		CAGCTCGGGAGCCCAGGTGGGTGGATCCATCTCCTCTGGCTCCTCCGCCTCCAGTGTCACAGT	Point mutation
27#	TTTTTATCTTTCAGGTGCTTTAGGAAGACCTAGAGCAGGAACAAGTCAGGGTCAATTCTCTCAC	Point mutation	27#	GGTGATGGGAGTCCCTGTGGTTAGCTCTCAGGCAGGGGTTCCTGTCAGGACATCATTCTGTCC	Point mutation	27#	CAGCTCGGGAGCCCAGGTGGGCGGATCCATCTCCTCTGGCTCCTCCGCCTCCAGTGTCACAGT	WT
	TTTTTATCTTTCAGGTGCTTTAGGAAGACCTAGAGCAGGAACAAGTCAGGGTCAATTCTCTCAC	Point mutation		GGTGATGGGAGTCCCTGTGGTTAGCTCTCAGGCAGGGGTTCCTGTCAGGACATCATTCTGTCC	Point mutation		CAGCTCGGGAGCCCAGGTGGGTGGATCCATCTCCTCTGGCTCCTCCGCCTCCAGTGTCACAGT	Point mutation
28#	TTTTTATCTTTCAGGTGCTTCAGGAAGACCTAGAGCAGGAACAAGTCAGGGTCAATTCTCTCAC	WT	28#	GGTGATGGGAGTCCCTGTGGCCAGCTCTCAGGCAGGGGTTCCTGTCAGGACATCATTCTGTCC	WT	28#	CAGCTCGGGAGCCCAGGTGGGCGGATCCATCTCCTCTGGCTCCTCCGCCTCCAGTGTCACAGT	WT
	TTTTTATCTTTCAGGTGCTTCAGGAAGACCTAGAGCAGGAACAAGTCAGGGTCAATTCTCTCAC	WT		GGTGATGGGAGTCCCTGTGGCCAGCTCTCAGGCAGGGGTTCCTGTCAGGACATCATTCTGTCC	WT		CAGCTCGGGAGCCCAGGTGGGCGGATCCATCTCCTCTGGCTCCTCCGCCTCCAGTGTCACAGT	WT
29#	TTTTTATCTTTCAGGTGCTTCAGGAAGACCTAGAGCAGGAACAAGTCAGGGTCAATTCTCTCAC	WT	29#	GGTGATGGGAGTCCCTGTGGCCAGCTCTCAGGCAGGGGTTCCTGTCAGGACATCATTCTGTCC	WT	29#	CAGCTCGGGAGCCCAGGTGGGCGGATCCATCTCCTCTGGCTCCTCCGCCTCCAGTGTCACAGT	WT
	TTTTTATCTTTCAGGTGCTTCAGGAAGACCTAGAGCAGGAACAAGTCAGGGTCAATTCTCTCAC	WT		GGTGATGGGAGTCCCTGTGGCCAGCTCTCAGGCAGGGGTTCCTGTCAGGACATCATTCTGTCC	WT		CAGCTCGGGAGCCCAGGTGGGCGGATCCATCTCCTCTGGCTCCTCCGCCTCCAGTGTCACAGT	WT
30#	TTTTTATCTTTCAGGTGCTTCAGGAAGACCTAGAGCAGGAACAAGTCAGGGTCAATTCTCTCAC	WT	30#	GGTGATGGGAGTCCCTGTGGTCAGCTCTCAGGCAGGGGTTCCTGTCAGGACATCATTCTGTCC	Point mutation	30#	CAGCTCGGGAGCCCAGGTGGGCGGATCCATCTCCTCTGGCTCCTCCGCCTCCAGTGTCACAGT	WT
	TTTTTATCTTTCAGGTGCTTTAGGAAGACCTAGAGCAGGAACAAGTCAGGGTCAATTCTCTCAC	Point mutation		GGTGATGGGAGTCCCTGTGGTCAGCTCTCAGGCAGGGGTTCCTGTCAGGACATCATTCTGTCC	Point mutation		CAGCTCGGGAGCCCAGGTGGGTGGATCCATCTCCTCTGGCTCCTCCGCCTCCAGTGTCACAGT	Point mutation
31#	TTTTTATCTTTCAGGTGCTTTAGGAAGACCTAGAGCAGGAACAAGTCAGGGTCAATTCTCTCAC	Point mutation	31#	GGTGATGGGAGTCCCTGTGGCCAGCTCTCAGGCAGGGGTTCCTGTCAGGACATCATTCTGTCC	WT	31#	CAGCTCGGGAGCCCAGGTGGGCGGATCCATCTCCTCTGGCTCCTCCGCCTCCAGTGTCACAGT	WT
	TTTTTATCTTTCAGGTGCTTTAGGAAGACCTAGAGCAGGAACAAGTCAGGGTCAATTCTCTCAC	Point mutation		GGTGATGGGAGTCCCTGTGGTTAGCTCTCAGGCAGGGGTTCCTGTCAGGACATCATTCTGTCC	Point mutation		CAGCTCGGGAGCCCAGGTGGGTGGATCCATCTCCTCTGGCTCCTCCGCCTCCAGTGTCACAGT	Point mutation
32#	TTTTTATCTTTCAGGTGCTTCAGGAAGACCTAGAGCAGGAACAAGTCAGGGTCAATTCTCTCAC	WT	32#	GGTGATGGGAGTCCCTGTGGCCAGCTCTCAGGCAGGGGTTCCTGTCAGGACATCATTCTGTCC	WT	32#	CAGCTCGGGAGCCCAGGTGGGCGGATCCATCTCCTCTGGCTCCTCCGCCTCCAGTGTCACAGT	WT
	TTTTTATCTTTCAGGTGCTTCAGGAAGACCTAGAGCAGGAACAAGTCAGGGTCAATTCTCTCAC	WT		GGTGATGGGAGTCCCTGTGGCCAGCTCTCAGGCAGGGGTTCCTGTCAGGACATCATTCTGTCC	WT		CAGCTCGGGAGCCCAGGTGGGCGGATCCATCTCCTCTGGCTCCTCCGCCTCCAGTGTCACAGT	WT
33#	TTTTTATCTTTCAGGTGCTTCAGGAAGACCTAGAGCAGGAACAAGTCAGGGTCAATTCTCTCAC	WT	33#	GGTGATGGGAGTCCCTGTGGCCAGCTCTCAGGCAGGGGTTCCTGTCAGGACATCATTCTGTCC	WT	33#	CAGCTCGGGAGCCCAGGTGGGCGGATCCATCTCCTCTGGCTCCTCCGCCTCCAGTGTCACAGT	WT
	TTTTTATCTTTCAGGTGCTTTAGGAAGACCTAGAGCAGGAACAAGTCAGGGTCAATTCTCTCAC	Point mutation		GGTGATGGGAGTCCCTGTGGCCAGCTCTCAGGCAGGGGTTCCTGTCAGGACATCATTCTGTCC	WT		CAGCTCGGGAGCCCAGGTGGGTGGATCCATCTCCTCTGGCTCCTCCGCCTCCAGTGTCACAGT	Point mutation
34#	TTTTTATCTTTCAGGTGCTTCAGGAAGACCTAGAGCAGGAACAAGTCAGGGTCAATTCTCTCAC	WT	34#	GGTGATGGGAGTCCCTGTG--------TCAGGCAGGGGTTCCTGTCAGGACATCATTCTGTCC	Δ8	34#	CAGCTCGGGAGCCCAGGTGGGCGGATCCATCTCCTCTGGCTCCTCCGCCTCCAGTGTCACAGT	WT
	TTTTTATCTTTCAGGTGCTTCAGGAAGACCTAGAGCAGGAACAAGTCAGGGTCAATTCTCTCAC	WT		GGTGATGGGAGTCCCTGTG--------TCAGGCAGGGGTTCCTGTCAGGACATCATTCTGTCC	Δ8		CAGCTCGGGAGCCCAGGTGGGCGGATCCATCTCCTCTGGCTCCTCCGCCTCCAGTGTCACAGT	WT
35#	TTTTTATCTTTCAGGTGCTTCAGGAAGACCTAGAGCAGGAACAAGTCAGGGTCAATTCTCTCAC	WT	35#	GGTGATGGGAGTCCCTGTGGCCAGCTCTCAGGCAGGGGTTCCTGTCAGGACATCATTCTGTCC	WT	35#	CAGCTCGGGAGCCCAGGTGGGCGGATCCATCTCCTCTGGCTCCTCCGCCTCCAGTGTCACAGT	WT
	TTTTTATCTTTCAGGTGCTTCAGGAAGACCTAGAGCAGGAACAAGTCAGGGTCAATTCTCTCAC	WT		GGTGATGGGAGTCCCTGTGGCCAGCTCTCAGGCAGGGGTTCCTGTCAGGACATCATTCTGTCC	WT		CAGCTCGGGAGCCCAGGTGGGCGGATCCATCTCCTCTGGCTCCTCCGCCTCCAGTGTCACAGT	WT
36#	TTTTTATCTTTCAGGT------------------GCAGGAACAAGTCAGGGTCAATTCTCTCAC	Δ18	36#	GGTGATGGGAGTCCCTGTGGCCAGCTCTCAGGCAGGGGTTCCTGTCAGGACATCATTCTGTCC	WT	36#	CAGCTCGGGAGCCCAGGTGGGCGGATCCATCTCCTCTGGCTCCTCCGCCTCCAGTGTCACAGT	WT
	TTTTTATCTTTCAGGTGCTTTAGGAAGACCTAGAGCAGGAACAAGTCAGGGTCAATTCTCTCAC	Point mutation		GGTGATGGGAGTCCCTGTGGCCAGCTCTCAGGCAGGGGTTCCTGTCAGGACATCATTCTGTCC	WT		CAGCTCGGGAGCCCAGGTGGGCGGATCCATCTCCTCTGGCTCCTCCGCCTCCAGTGTCACAGT	WT
37#	TTTTTATCTTTCAGGTGCTTCAGGAAGACCTAGAGCAGGAACAAGTCAGGGTCAATTCTCTCAC	WT	37#	GGTGATGGGAGTCCCTGTGGCCAGCTCTCAGGCAGGGGTTCCTGTCAGGACATCATTCTGTCC	WT	37#	CAGCTCGGGAGCCCAGGTGGGCGGATCCATCTCCTCTGGCTCCTCCGCCTCCAGTGTCACAGT	WT
	TTTTTATCTTTCAGGTGCTTTAGGAAGACCTAGAGCAGGAACAAGTCAGGGTCAATTCTCTCAC	Point mutation		GGTGATGGGAGTCCCTGTGGTTAGCTCTCAGGCAGGGGTTCCTGTCAGGACATCATTCTGTCC	Point mutation		CAGCTCGGGAGCCCAGGTGGGTGGATCCATCTCCTCTGGCTCCTCCGCCTCCAGTGTCACAGT	Point mutation
38#	TTTTTATCTTTCAGGTGCTTCAGGAAGACCTAGAGCAGGAACAAGTCAGGGTCAATTCTCTCAC	WT	38#	GGTGATGGGAGTCCCTGTGGCCAGCTCTCAGGCAGGGGTTCCTGTCAGGACATCATTCTGTCC	WT	38#	CAGCTCGGGAGCCCAGGTGGGCGGATCCATCTCCTCTGGCTCCTCCGCCTCCAGTGTCACAGT	WT
	TTTTTATCTTTCAGGTGCTTCAGGAAGACCTAGAGCAGGAACAAGTCAGGGTCAATTCTCTCAC	WT		GGTGATGGGAGTCCCTGTGGCCAGCTCTCAGGCAGGGGTTCCTGTCAGGACATCATTCTGTCC	WT		CAGCTCGGGAGCCCAGGTGGGCGGATCCATCTCCTCTGGCTCCTCCGCCTCCAGTGTCACAGT	WT
39#	TTTTTATCTTTCAGGTGCTTCAGGAAGACCTAGAGCAGGAACAAGTCAGGGTCAATTCTCTCAC	WT	39#	GGTGATGGGAGTCCCTGTGGCCAGCTCTCAGGCAGGGGTTCCTGTCAGGACATCATTCTGTCC	WT	39#	CAGCTCGGGAGCCCAGGTGGGCGGATCCATCTCCTCTGGCTCCTCCGCCTCCAGTGTCACAGT	WT
	TTTTTATCTTTCAGGTGCTTCAGGAAGACCTAGAGCAGGAACAAGTCAGGGTCAATTCTCTCAC	WT		GGTGATGGGAGTCCCTGTGGCCAGCTCTCAGGCAGGGGTTCCTGTCAGGACATCATTCTGTCC	WT		CAGCTCGGGAGCCCAGGTGGGCGGATCCATCTCCTCTGGCTCCTCCGCCTCCAGTGTCACAGT	WT
40#	TTTTTATCTTTCAGGTGCTTCAGGAAGACCTAGAGCAGGAACAAGTCAGGGTCAATTCTCTCAC	WT	40#	GGTGATGGGAGTCCCTGTG--------TCAGGCAGGGGTTCCTGTCAGGACATCATTCTGTCC	Δ8	40#	CAGCTCGGGAGCCCAGGTG------TCCATCTCCTCTGGCTCCTCCGCCTCCAGTGTCACAGT	Δ6
	TTTTTATCTTTCAGGTGCTTTAGGAAGACCTAGAGCAGGAACAAGTCAGGGTCAATTCTCTCAC	Point mutation		GGTGATGGGAGTCCCTGTGGTTAGCTCTCAGGCAGGGGTTCCTGTCAGGACATCATTCTGTCC	Point mutation		CAGCTCGGGAGCCCAGGTGGGTGGATCCATCTCCTCTGGCTCCTCCGCCTCCAGTGTCACAGT	Point mutation
41#	TTTTTATCTTTCAGGTGCTTTAGGAAGACCTAGAGCAGGAACAAGTCAGGGTCAATTCTCTCAC	Point mutation	41#	GGTGATGGGAGTCCCTGTGGCCAGCTCTCAGGCAGGGGTTCCTGTCAGGACATCATTCTGTCC	WT	41#	CAGCTCGGGAGCCCAGGTGGGCGGATCCATCTCCTCTGGCTCCTCCGCCTCCAGTGTCACAGT	WT
	TTTTTATCTTTCAGGTGCTTTAGGAAGACCTAGAGCAGGAACAAGTCAGGGTCAATTCTCTCAC	Point mutation		GGTGATGGGAGTCCCTGTGGTTAGCTCTCAGGCAGGGGTTCCTGTCAGGACATCATTCTGTCC	Point mutation		CAGCTCGGGAGCCCAGGTGGGTGGATCCATCTCCTCTGGCTCCTCCGCCTCCAGTGTCACAGT	Point mutation
42#	TTTTTATCTTTCAGGTGCTTCAGGAAGACCTAGAGCAGGAACAAGTCAGGGTCAATTCTCTCAC	WT	42#	GGTGATGGGAGTCCCTGTGGCCAGCTCTCAGGCAGGGGTTCCTGTCAGGACATCATTCTGTCC	WT	42#	CAGCTCGGGAGCCCAGGTGGGCGGATCCATCTCCTCTGGCTCCTCCGCCTCCAGTGTCACAGT	WT
	TTTTTATCTTTCAGGTGCTTTAGGAAGACCTAGAGCAGGAACAAGTCAGGGTCAATTCTCTCAC	Point mutation		GGTGATGGGAGTCCCTGTGGTTAGCTCTCAGGCAGGGGTTCCTGTCAGGACATCATTCTGTCC	Point mutation		CAGCTCGGGAGCCCAGGTGGGTGGATCCATCTCCTCTGGCTCCTCCGCCTCCAGTGTCACAGT	Point mutation
43#	TTTTTATCTTTCAGGTGCTTCAGGAAGACCTAGAGCAGGAACAAGTCAGGGTCAATTCTCTCAC	WT	43#	GGTGATGGGAGTCCCTGTGGCCAGCTCTCAGGCAGGGGTTCCTGTCAGGACATCATTCTGTCC	WT	43#	CAGCTCGGGAGCCCAGGTGGGCGGATCCATCTCCTCTGGCTCCTCCGCCTCCAGTGTCACAGT	WT
	TTTTTATCTTTCAGGTGCTTCAGGAAGACCTAGAGCAGGAACAAGTCAGGGTCAATTCTCTCAC	WT		GGTGATGGGAGTCCCTGTGGCTAGCTCTCAGGCAGGGGTTCCTGTCAGGACATCATTCTGTCC	Point mutation		CAGCTCGGGAGCCCAGGTGGGTGGATCCATCTCCTCTGGCTCCTCCGCCTCCAGTGTCACAGT	Point mutation
44#	TTTTTATCTTTCAGGTGCTTCAGGAAGACCTAGAGCAGGAACAAGTCAGGGTCAATTCTCTCAC	WT	44#	GGTGATGGGAGTCCCTGTGGCCAGCTCTCAGGCAGGGGTTCCTGTCAGGACATCATTCTGTCC	WT	44#	CAGCTCGGGAGCCCAGGTGGGCGGATCCATCTCCTCTGGCTCCTCCGCCTCCAGTGTCACAGT	WT
	TTTTTATCTTTCAGGTGCTTCAGGAAGACCTAGAGCAGGAACAAGTCAGGGTCAATTCTCTCAC	WT		GGTGATGGGAGTCCCTGTGGCCAGCTCTCAGGCAGGGGTTCCTGTCAGGACATCATTCTGTCC	WT		CAGCTCGGGAGCCCAGGTGGGCGGATCCATCTCCTCTGGCTCCTCCGCCTCCAGTGTCACAGT	WT
45#	TTTTTATCTTTCAGGTGCTTCAGGAAGACCTAGAGCAGGAACAAGTCAGGGTCAATTCTCTCAC	WT	45#	GGTGATGGGAGTCCCTGTGGCCAGCTCTCAGGCAGGGGTTCCTGTCAGGACATCATTCTGTCC	WT	45#	CAGCTCGGGAGCCCAGGTGGGCGGATCCATCTCCTCTGGCTCCTCCGCCTCCAGTGTCACAGT	WT
	TTTTTATCTTTCAGGTGCTTCAGGAAGACCTAGAGCAGGAACAAGTCAGGGTCAATTCTCTCAC	WT		GGTGATGGGAGTCCCTGTGGCCAGCTCTCAGGCAGGGGTTCCTGTCAGGACATCATTCTGTCC	WT		CAGCTCGGGAGCCCAGGTGGGCGGATCCATCTCCTCTGGCTCCTCCGCCTCCAGTGTCACAGT	WT
46#	TTTTTATCTTTCAGGTGCTTCAGGAAGACCTAGAGCAGGAACAAGTCAGGGTCAATTCTCTCAC	WT	46#	GGTGATGGGAGTCCCTGTGGCCAGCTCTCAGGCAGGGGTTCCTGTCAGGACATCATTCTGTCC	WT	46#	CAGCTCGGGAGCCCAGGTGGGCGGATCCATCTCCTCTGGCTCCTCCGCCTCCAGTGTCACAGT	WT
	TTTTTATCTTTCAGGTGCTTCAGGAAGACCTAGAGCAGGAACAAGTCAGGGTCAATTCTCTCAC	WT		GGTGATGGGAGTCCCTGTGGCCAGCTCTCAGGCAGGGGTTCCTGTCAGGACATCATTCTGTCC	WT		CAGCTCGGGAGCCCAGGTGGGCGGATCCATCTCCTCTGGCTCCTCCGCCTCCAGTGTCACAGT	WT
47#	TTTTTATCTTTCAGGTGCTTCAGGAAGACCTAGAGCAGGAACAAGTCAGGGTCAATTCTCTCAC	WT	47#	GGTGATGGGAGTCCCTGTGGCCAGCTCTCAGGCAGGGGTTCCTGTCAGGACATCATTCTGTCC	WT	47#	CAGCTCGGGAGCCCAGGTGGGCGGATCCATCTCCTCTGGCTCCTCCGCCTCCAGTGTCACAGT	WT
	TTTTTATCTTTCAGGTGCTTCAGGAAGACCTAGAGCAGGAACAAGTCAGGGTCAATTCTCTCAC	WT		GGTGATGGGAGTCCCTGTGGCCAGCTCTCAGGCAGGGGTTCCTGTCAGGACATCATTCTGTCC	WT		CAGCTCGGGAGCCCAGGTGGGCGGATCCATCTCCTCTGGCTCCTCCGCCTCCAGTGTCACAGT	WT
48#	TTTTTATCTTTCAGGTGCTTCAGGAAGACCTAGAGCAGGAACAAGTCAGGGTCAATTCTCTCAC	WT	48#	GGTGATGGGAGTCCCTGTGGCCAGCTCTCAGGCAGGGGTTCCTGTCAGGACATCATTCTGTCC	WT	48#	CAGCTCGGGAGCCCAGGTGGGCGGATCCATCTCCTCTGGCTCCTCCGCCTCCAGTGTCACAGT	WT
	TTTTTATCTTTCAGGTGCTTCAGGAAGACCTAGAGCAGGAACAAGTCAGGGTCAATTCTCTCAC	WT		GGTGATGGGAGTCCCTGTGGCCAGCTCTCAGGCAGGGGTTCCTGTCAGGACATCATTCTGTCC	WT		CAGCTCGGGAGCCCAGGTGGGCGGATCCATCTCCTCTGGCTCCTCCGCCTCCAGTGTCACAGT	WT
49#	TTTTTATCTTTCAGGTGCTTCAGGAAGACCTAGAGCAGGAACAAGTCAGGGTCAATTCTCTCAC	WT	49#	GGTGATGGGAGTCCCTGTGGCCAGCTCTCAGGCAGGGGTTCCTGTCAGGACATCATTCTGTCC	WT	49#	CAGCTCGGGAGCCCAGGTGGGCGGATCCATCTCCTCTGGCTCCTCCGCCTCCAGTGTCACAGT	WT
	TTTTTATCTTTCAGGTGCTTTAGGAAGACCTAGAGCAGGAACAAGTCAGGGTCAATTCTCTCAC	Point mutation		GGTGATGGGAGTCCCTGTGGCCAGCTCTCAGGCAGGGGTTCCTGTCAGGACATCATTCTGTCC	WT		CAGCTCGGGAGCCCAGGTGGGTGGATCCATCTCCTCTGGCTCCTCCGCCTCCAGTGTCACAGT	Point mutation
50#	TTTTTATCTTTCAGGTGCTTCAGGAAGACCTAGAGCAGGAACAAGTCAGGGTCAATTCTCTCAC	WT	50#	GGTGATGGGAGTCCCTGTGGCCAGCTCTCAGGCAGGGGTTCCTGTCAGGACATCATTCTGTCC	WT	50#	CAGCTCGGGAGCCCAGGTGGGCGGATCCATCTCCTCTGGCTCCTCCGCCTCCAGTGTCACAGT	WT
	TTTTTATCTTTCAGGTGCTTCAGGAAGACCTAGAGCAGGAACAAGTCAGGGTCAATTCTCTCAC	WT		GGTGATGGGAGTCCCTGTGGCCAGCTCTCAGGCAGGGGTTCCTGTCAGGACATCATTCTGTCC	WT		CAGCTCGGGAGCCCAGGTGGGCGGATCCATCTCCTCTGGCTCCTCCGCCTCCAGTGTCACAGT	WT
51#	TTTTTATCTTTCAGGTGCTTCAGGAAGACCTAGAGCAGGAACAAGTCAGGGTCAATTCTCTCAC	WT	51#	GGTGATGGGAGTCCCTGTGGCCAGCTCTCAGGCAGGGGTTCCTGTCAGGACATCATTCTGTCC	WT	51#	CAGCTCGGGAGCCCAGGTGGGCGGATCCATCTCCTCTGGCTCCTCCGCCTCCAGTGTCACAGT	WT
	TTTTTATCTTTCAGGTGCTTCAGGAAGACCTAGAGCAGGAACAAGTCAGGGTCAATTCTCTCAC	WT		GGTGATGGGAGTCCCTGTGGCCAGCTCTCAGGCAGGGGTTCCTGTCAGGACATCATTCTGTCC	WT		CAGCTCGGGAGCCCAGGTGGGCGGATCCATCTCCTCTGGCTCCTCCGCCTCCAGTGTCACAGT	WT
52#	TTTTTATCTTTCAGGTGCTTCAGGAAGACCTAGAGCAGGAACAAGTCAGGGTCAATTCTCTCAC	WT	52#	GGTGATGGGAGTCCCTGTGGCCAGCTCTCAGGCAGGGGTTCCTGTCAGGACATCATTCTGTCC	WT	52#	CAGCTCGGGAGCCCAGGTGGGCGGATCCATCTCCTCTGGCTCCTCCGCCTCCAGTGTCACAGT	WT
	TTTTTATCTTTCAGGTGCTTTAGGAAGACCTAGAGCAGGAACAAGTCAGGGTCAATTCTCTCAC	Point mutation		GGTGATGGGAGTCCCTGTGGTTAGCTCTCAGGCAGGGGTTCCTGTCAGGACATCATTCTGTCC	Point mutation		CAGCTCGGGAGCCCAGGTGGGTGGATCCATCTCCTCTGGCTCCTCCGCCTCCAGTGTCACAGT	Point mutation
53#	TTTTTATCTTTCAGGTGCTTCAGGAAGACCTAGAGCAGGAACAAGTCAGGGTCAATTCTCTCAC	WT	53#	GGTGATGGGAGTCCCTGTGGCCAGCTCTCAGGCAGGGGTTCCTGTCAGGACATCATTCTGTCC	WT	53#	CAGCTCGGGAGCCCAGGTGGGCGGATCCATCTCCTCTGGCTCCTCCGCCTCCAGTGTCACAGT	WT
	TTTTTATCTTTCAGGTGCTTCAGGAAGACCTAGAGCAGGAACAAGTCAGGGTCAATTCTCTCAC	WT		GGTGATGGGAGTCCCTGTGGTCAGCTCTCAGGCAGGGGTTCCTGTCAGGACATCATTCTGTCC	Point mutation		CAGCTCGGGAGCCCAGGTGGGCGGATCCATCTCCTCTGGCTCCTCCGCCTCCAGTGTCACAGT	WT
54#	TTTTTATCTTTCAGGTGCTTCAGGAAGACCTAGAGCAGGAACAAGTCAGGGTCAATTCTCTCAC	WT	54#	GGTGATGGGAGTCCCTGTGGCCAGCTCTCAGGCAGGGGTTCCTGTCAGGACATCATTCTGTCC	WT	54#	CAGCTCGGGAGCCCAGGTGGGCGGATCCATCTCCTCTGGCTCCTCCGCCTCCAGTGTCACAGT	WT
	TTTTTATCTTTCAGGTGCTTTAGGAAGACCTAGAGCAGGAACAAGTCAGGGTCAATTCTCTCAC	Point mutation		GGTGATGGGAGTCCCTGTGGTTAGCTCTCAGGCAGGGGTTCCTGTCAGGACATCATTCTGTCC	Point mutation		CAGCTCGGGAGCCCAGGTGGGCGGATCCATCTCCTCTGGCTCCTCCGCCTCCAGTGTCACAGT	WT
55#	TTTTTATCTTTCAGGTGCTTCAGGAAGACCTAGAGCAGGAACAAGTCAGGGTCAATTCTCTCAC	WT	55#	GGTGATGGGAGTCCCTGTGGCCAGCTCTCAGGCAGGGGTTCCTGTCAGGACATCATTCTGTCC	WT	55#	CAGCTCGGGAGCCCAGGTGGGCGGATCCATCTCCTCTGGCTCCTCCGCCTCCAGTGTCACAGT	WT
	TTTTTATCTTTCAGGTGCTTCAGGAAGACCTAGAGCAGGAACAAGTCAGGGTCAATTCTCTCAC	WT		GGTGATGGGAGTCCCTGTGGCCAGCTCTCAGGCAGGGGTTCCTGTCAGGACATCATTCTGTCC	WT		CAGCTCGGGAGCCCAGGTGGGCGGATCCATCTCCTCTGGCTCCTCCGCCTCCAGTGTCACAGT	WT
56#	TTTTTATCTTTCAGGTGCTTCAGGAAGACCTAGAGCAGGAACAAGTCAGGGTCAATTCTCTCAC	WT	56#	GGTGATGGGAGTCCCTGTGGCCAGCTCTCAGGCAGGGGTTCCTGTCAGGACATCATTCTGTCC	WT	56#	CAGCTCGGGAGCCCAGGTGGGCGGATCCATCTCCTCTGGCTCCTCCGCCTCCAGTGTCACAGT	WT
	TTTTTATCTTTCAGGTGCTTTAGGAAGACCTAGAGCAGGAACAAGTCAGGGTCAATTCTCTCAC	Point mutation		GGTGATGGGAGTCCCTGTGGTTAGCTCTCAGGCAGGGGTTCCTGTCAGGACATCATTCTGTCC	Point mutation		CAGCTCGGGAGCCCAGGTGGGTGGATCCATCTCCTCTGGCTCCTCCGCCTCCAGTGTCACAGT	Point mutation
57#	TTTTTATCTTTCAGGTGCTTCAGGAAGACCTAGAGCAGGAACAAGTCAGGGTCAATTCTCTCAC	WT	57#	GGTGATGGGAGTCCCTGTGGCCAGCTCTCAGGCAGGGGTTCCTGTCAGGACATCATTCTGTCC	WT	57#	CAGCTCGGGAGCCCAGGTGGGCGGATCCATCTCCTCTGGCTCCTCCGCCTCCAGTGTCACAGT	WT
	TTTTTATCTTTCAGGTGCTTCAGGAAGACCTAGAGCAGGAACAAGTCAGGGTCAATTCTCTCAC	WT		GGTGATGGGAGTCCCTGTGGCCAGCTCTCAGGCAGGGGTTCCTGTCAGGACATCATTCTGTCC	WT		CAGCTCGGGAGCCCAGGTGGGCGGATCCATCTCCTCTGGCTCCTCCGCCTCCAGTGTCACAGT	WT
58#	TTTTTATCTTTCAGGTGCTTCAGGAAGACCTAGAGCAGGAACAAGTCAGGGTCAATTCTCTCAC	WT	58#	GGTGATGGGAGTCCCTGTGGCCAGCTCTCAGGCAGGGGTTCCTGTCAGGACATCATTCTGTCC	WT	58#	CAGCTCGGGAGCCCAGGTGGGCGGATCCATCTCCTCTGGCTCCTCCGCCTCCAGTGTCACAGT	WT
	TTTTTATCTTTCAGGTGCTTCAGGAAGACCTAGAGCAGGAACAAGTCAGGGTCAATTCTCTCAC	Point mutation		GGTGATGGGAGTCCCTGTGGCCAGCTCTCAGGCAGGGGTTCCTGTCAGGACATCATTCTGTCC	WT		CAGCTCGGGAGCCCAGGTGGGTGGATCCATCTCCTCTGGCTCCTCCGCCTCCAGTGTCACAGT	Point mutation
59#	TTTTTATCTTTCAGGT------------------GCAGGAACAAGTCAGGGTCAATTCTCTCAC	Δ18	59#	GGTGATGGGAGTCCCTGTGGCCAGCTCTCAGGCAGGGGTTCCTGTCAGGACATCATTCTGTCC	WT	59#	CAGCTCGGGAGCCCAGGTGGGCGGATCCATCTCCTCTGGCTCCTCCGCCTCCAGTGTCACAGT	WT
	TTTTTATCTTTCAGGTGCTTTAGGAAGACCTAGAGCAGGAACAAGTCAGGGTCAATTCTCTCAC	Point mutation		GGTGATGGGAGTCCCTGTGGCCAGCTCTCAGGCAGGGGTTCCTGTCAGGACATCATTCTGTCC	WT		CAGCTCGGGAGCCCAGGTGGGCGGATCCATCTCCTCTGGCTCCTCCGCCTCCAGTGTCACAGT	WT
60#	TTTTTATCTTTCAGGTGCTTTAGGAAGACCTAGAGCAGGAACAAGTCAGGGTCAATTCTCTCAC	Point mutation	60#	GGTGATGGGAGTCCCTGTGGCCAGCTCTCAGGCAGGGGTTCCTGTCAGGACATCATTCTGTCC	WT	60#	CAGCTCGGGAGCCCAGGTGGGCGGATCCATCTCCTCTGGCTCCTCCGCCTCCAGTGTCACAGT	WT
	TTTTTATCTTTCAGGTGCTTTAGGAAGACCTAGAGCAGGAACAAGTCAGGGTCAATTCTCTCAC	Point mutation		GGTGATGGGAGTCCCTGTGGTTAGCTCTCAGGCAGGGGTTCCTGTCAGGACATCATTCTGTCC	Point mutation		CAGCTCGGGAGCCCAGGTGGGTGGATCCATCTCCTCTGGCTCCTCCGCCTCCAGTGTCACAGT	Point mutation
61#	TTTTTATCTTTCAGGTGCTTCAGGAAGACCTAGAGCAGGAACAAGTCAGGGTCAATTCTCTCAC	WT	61#	GGTGATGGGAGTCCCTGTGGCCAGCTCTCAGGCAGGGGTTCCTGTCAGGACATCATTCTGTCC	WT	61#	CAGCTCGGGAGCCCAGGTGGGCGGATCCATCTCCTCTGGCTCCTCCGCCTCCAGTGTCACAGT	WT
	TTTTTATCTTTCAGGTGCTTCAGGAAGACCTAGAGCAGGAACAAGTCAGGGTCAATTCTCTCAC	WT		GGTGATGGGAGTCCCTGTGGCCAGCTCTCAGGCAGGGGTTCCTGTCAGGACATCATTCTGTCC	WT		CAGCTCGGGAGCCCAGGTGGGTGGATCCATCTCCTCTGGCTCCTCCGCCTCCAGTGTCACAGT	Point mutation
62#	TTTTTATCTTTCAGGTGCTTCAGGAAGACCTAGAGCAGGAACAAGTCAGGGTCAATTCTCTCAC	WT	62#	GGTGATGGGAGTCCCTGTGGCCAGCTCTCAGGCAGGGGTTCCTGTCAGGACATCATTCTGTCC	WT	62#	CAGCTCGGGAGCCCAGGTGGGCGGATCCATCTCCTCTGGCTCCTCCGCCTCCAGTGTCACAGT	WT
	TTTTTATCTTTCAGGTGCTTCAGGAAGACCTAGAGCAGGAACAAGTCAGGGTCAATTCTCTCAC	WT		GGTGATGGGAGTCCCTGTGGCCAGCTCTCAGGCAGGGGTTCCTGTCAGGACATCATTCTGTCC	WT		CAGCTCGGGAGCCCAGGTGGGCGGATCCATCTCCTCTGGCTCCTCCGCCTCCAGTGTCACAGT	WT
63#	TTTTTATCTTTCAGGTGCTTCAGGAAGACCTAGAGCAGGAACAAGTCAGGGTCAATTCTCTCAC	WT	63#	GGTGATGGGAGTCCCTGTGGCCAGCTCTCAGGCAGGGGTTCCTGTCAGGACATCATTCTGTCC	WT	63#	CAGCTCGGGAGCCCAGGTGGGCGGATCCATCTCCTCTGGCTCCTCCGCCTCCAGTGTCACAGT	WT
	TTTTTATCTTTCAGGTGCTTCAGGAAGACCTAGAGCAGGAACAAGTCAGGGTCAATTCTCTCAC	WT		GGTGATGGGAGTCCCTGTGGCCAGCTCTCAGGCAGGGGTTCCTGTCAGGACATCATTCTGTCC	WT		CAGCTCGGGAGCCCAGGTGGGCGGATCCATCTCCTCTGGCTCCTCCGCCTCCAGTGTCACAGT	WT
64#	TTTTTATCTTTCAGGTGCTTCAGGAAGACCTAGAGCAGGAACAAGTCAGGGTCAATTCTCTCAC	WT	64#	GGTGATGGGAGTCCCTGTGGCCAGCTCTCAGGCAGGGGTTCCTGTCAGGACATCATTCTGTCC	WT	64#	CAGCTCGGGAGCCCAGGTGGGCGGATCCATCTCCTCTGGCTCCTCCGCCTCCAGTGTCACAGT	WT
	TTTTTATCTTTCAGGTGCTTTAGGAAGACCTAGAGCAGGAACAAGTCAGGGTCAATTCTCTCAC	Point mutation		GGTGATGGGAGTCCCTGTGGTTAGCTCTCAGGCAGGGGTTCCTGTCAGGACATCATTCTGTCC	Point mutation		CAGCTCGGGAGCCCAGGTGGGTGGATCCATCTCCTCTGGCTCCTCCGCCTCCAGTGTCACAGT	Point mutation
65#	TTTTTATCTTTCAGGTGCTTCAGGAAGACCTAGAGCAGGAACAAGTCAGGGTCAATTCTCTCAC	WT	65#	GGTGATGGGAGTCCCTGTGGCCAGCTCTCAGGCAGGGGTTCCTGTCAGGACATCATTCTGTCC	WT	65#	CAGCTCGGGAGCCCAGGTGGGCGGATCCATCTCCTCTGGCTCCTCCGCCTCCAGTGTCACAGT	WT
	TTTTTATCTTTCAGGTGCTTTAGGAAGACCTAGAGCAGGAACAAGTCAGGGTCAATTCTCTCAC	Point mutation		GGTGATGGGAGTCCCTGTGGTTAGCTCTCAGGCAGGGGTTCCTGTCAGGACATCATTCTGTCC	Point mutation		CAGCTCGGGAGCCCAGGTGGGTGGATCCATCTCCTCTGGCTCCTCCGCCTCCAGTGTCACAGT	Point mutation
66#	TTTTTATCTTTCAGGTGCTTCAGGAAGACCTAGAGCAGGAACAAGTCAGGGTCAATTCTCTCAC	WT	66#	GGTGATGGGAGTCCCTGTGGCCAGCTCTCAGGCAGGGGTTCCTGTCAGGACATCATTCTGTCC	WT	66#	CAGCTCGGGAGCCCAGGTGGGCGGATCCATCTCCTCTGGCTCCTCCGCCTCCAGTGTCACAGT	WT
	TTTTTATCTTTCAGGTGCTTCAGGAAGACCTAGAGCAGGAACAAGTCAGGGTCAATTCTCTCAC	WT		GGTGATGGGAGTCCCTGTGGCCAGCTCTCAGGCAGGGGTTCCTGTCAGGACATCATTCTGTCC	WT		CAGCTCGGGAGCCCAGGTGGGCGGATCCATCTCCTCTGGCTCCTCCGCCTCCAGTGTCACAGT	WT
67#	TTTTTATCTTTCAGGTGCTTCAGGAAGACCTAGAGCAGGAACAAGTCAGGGTCAATTCTCTCAC	WT	67#	GGTGATGGGAGTCCCTGTGGCCAGCTCTCAGGCAGGGGTTCCTGTCAGGACATCATTCTGTCC	WT	67#	CAGCTCGGGAGCCCAGGTGGGCGGATCCATCTCCTCTGGCTCCTCCGCCTCCAGTGTCACAGT	WT
	TTTTTATCTTTCAGGTGCTTTAGGAAGACCTAGAGCAGGAACAAGTCAGGGTCAATTCTCTCAC	Point mutation		GGTGATGGGAGTCCCTGTGGCCAGCTCTCAGGCAGGGGTTCCTGTCAGGACATCATTCTGTCC	WT		CAGCTCGGGAGCCCAGGTGGGCGGATCCATCTCCTCTGGCTCCTCCGCCTCCAGTGTCACAGT	WT
68#	TTTTTATCTTTCAGGTGCTTTAGGAAGACCTAGAGCAGGAACAAGTCAGGGTCAATTCTCTCAC	Point mutation	68#	GGTGATGGGAGTCCCTGTGGCCAGCTCTCAGGCAGGGGTTCCTGTCAGGACATCATTCTGTCC	WT	68#	CAGCTCGGGAGCCCAGGTGGGCGGATCCATCTCCTCTGGCTCCTCCGCCTCCAGTGTCACAGT	WT
	TTTTTATCTTTCAGGTGCTTTAGGAAGACCTAGAGCAGGAACAAGTCAGGGTCAATTCTCTCAC	Point mutation		GGTGATGGGAGTCCCTGTGGTTAGCTCTCAGGCAGGGGTTCCTGTCAGGACATCATTCTGTCC	Point mutation		CAGCTCGGGAGCCCAGGTGGGCGGATCCATCTCCTCTGGCTCCTCCGCCTCCAGTGTCACAGT	WT
69#	TTTTTATCTTTCAGGTGCTTCAGGAAGACCTAGAGCAGGAACAAGTCAGGGTCAATTCTCTCAC	WT	69#	GGTGATGGGAGTCCCTGTGGCCAGCTCTCAGGCAGGGGTTCCTGTCAGGACATCATTCTGTCC	WT	69#	CAGCTCGGGAGCCCAGGTGGGCGGATCCATCTCCTCTGGCTCCTCCGCCTCCAGTGTCACAGT	WT
	TTTTTATCTTTCAGGTGCTTCAGGAAGACCTAGAGCAGGAACAAGTCAGGGTCAATTCTCTCAC	WT		GGTGATGGGAGTCCCTGTGGCCAGCTCTCAGGCAGGGGTTCCTGTCAGGACATCATTCTGTCC	WT		CAGCTCGGGAGCCCAGGTGGGCGGATCCATCTCCTCTGGCTCCTCCGCCTCCAGTGTCACAGT	WT
70#	TTTTTATCTTTCAGGTGCTTCAGGAAGACCTAGAGCAGGAACAAGTCAGGGTCAATTCTCTCAC	WT	70#	GGTGATGGGAGTCCCTGTGGCCAGCTCTCAGGCAGGGGTTCCTGTCAGGACATCATTCTGTCC	WT	70#	CAGCTCGGGAGCCCAGGTGGGCGGATCCATCTCCTCTGGCTCCTCCGCCTCCAGTGTCACAGT	WT
	TTTTTATCTTTCAGGTGCTTCAGGAAGACCTAGAGCAGGAACAAGTCAGGGTCAATTCTCTCAC	WT		GGTGATGGGAGTCCCTGTGGCCAGCTCTCAGGCAGGGGTTCCTGTCAGGACATCATTCTGTCC	WT		CAGCTCGGGAGCCCAGGTGGGCGGATCCATCTCCTCTGGCTCCTCCGCCTCCAGTGTCACAGT	WT
71#	TTTTTATCTTTCAGGT------------------GCAGGAACAAGTCAGGGTCAATTCTCTCAC	Δ18	71#	GGTGATGGGAGTCCCTGTGGTTAGCTCTCAGGCAGGGGTTCCTGTCAGGACATCATTCTGTCC	Point mutation	71#	CAGCTCGGGAGCCCAGGTGGGCGGATCCATCTCCTCTGGCTCCTCCGCCTCCAGTGTCACAGT	WT
	TTTTTATCTTTCAGGTGCTTTAGGAAGACCTAGAGCAGGAACAAGTCAGGGTCAATTCTCTCAC	Point mutation		GGTGATGGGAGTCCCTGTGGTTAGCTCTCAGGCAGGGGTTCCTGTCAGGACATCATTCTGTCC	Point mutation		CAGCTCGGGAGCCCAGGTGGGTGGATCCATCTCCTCTGGCTCCTCCGCCTCCAGTGTCACAGT	Point mutation
72#	TTTTTATCTTTCAGGTGCTTCAGGAAGACCTAGAGCAGGAACAAGTCAGGGTCAATTCTCTCAC	WT	72#	GGTGATGGGAGTCCCTGTGGCCAGCTCTCAGGCAGGGGTTCCTGTCAGGACATCATTCTGTCC	WT	72#	CAGCTCGGGAGCCCAGGTGGGCGGATCCATCTCCTCTGGCTCCTCCGCCTCCAGTGTCACAGT	WT
	TTTTTATCTTTCAGGTGCTTCAGGAAGACCTAGAGCAGGAACAAGTCAGGGTCAATTCTCTCAC	WT		GGTGATGGGAGTCCCTGTGGCCAGCTCTCAGGCAGGGGTTCCTGTCAGGACATCATTCTGTCC	WT		CAGCTCGGGAGCCCAGGTGGGCGGATCCATCTCCTCTGGCTCCTCCGCCTCCAGTGTCACAGT	WT
73#	TTTTTATCTTTCAGGTGCTTTAGGAAGACCTAGAGCAGGAACAAGTCAGGGTCAATTCTCTCAC	Point mutation	73#	GGTGATGGGAGTCCCTGTGGTTAGCTCTCAGGCAGGGGTTCCTGTCAGGACATCATTCTGTCC	Point mutation	73#	CAGCTCGGGAGCCCAGGTGGGCGGATCCATCTCCTCTGGCTCCTCCGCCTCCAGTGTCACAGT	WT
	TTTTTATCTTTCAGGTGCTTTAGGAAGACCTAGAGCAGGAACAAGTCAGGGTCAATTCTCTCAC	Point mutation		GGTGATGGGAGTCCCTGTGGTTAGCTCTCAGGCAGGGGTTCCTGTCAGGACATCATTCTGTCC	Point mutation		CAGCTCGGGAGCCCAGGTGGGTGGATCCATCTCCTCTGGCTCCTCCGCCTCCAGTGTCACAGT	Point mutation
74#	TTTTTATCTTTCAGGTGCTTCAGGAAGACCTAGAGCAGGAACAAGTCAGGGTCAATTCTCTCAC	WT	74#	GGTGATGGGAGTCCCTGTGGCCAGCTCTCAGGCAGGGGTTCCTGTCAGGACATCATTCTGTCC	WT	74#	CAGCTCGGGAGCCCAGGTGGGCGGATCCATCTCCTCTGGCTCCTCCGCCTCCAGTGTCACAGT	WT
	TTTTTATCTTTCAGGTGCTTCAGGAAGACCTAGAGCAGGAACAAGTCAGGGTCAATTCTCTCAC	WT		GGTGATGGGAGTCCCTGTGGCCAGCTCTCAGGCAGGGGTTCCTGTCAGGACATCATTCTGTCC	WT		CAGCTCGGGAGCCCAGGTGGGCGGATCCATCTCCTCTGGCTCCTCCGCCTCCAGTGTCACAGT	WT
75#	TTTTTATCTTTCAGGTGCTTCAGGAAGACCTAGAGCAGGAACAAGTCAGGGTCAATTCTCTCAC	WT	75#	GGTGATGGGAGTCCCTGTGGCCAGCTCTCAGGCAGGGGTTCCTGTCAGGACATCATTCTGTCC	WT	75#	CAGCTCGGGAGCCCAGGTGGGCGGATCCATCTCCTCTGGCTCCTCCGCCTCCAGTGTCACAGT	WT
	TTTTTATCTTTCAGGTGCTTCAGGAAGACCTAGAGCAGGAACAAGTCAGGGTCAATTCTCTCAC	WT		GGTGATGGGAGTCCCTGTGGCCAGCTCTCAGGCAGGGGTTCCTGTCAGGACATCATTCTGTCC	WT		CAGCTCGGGAGCCCAGGTGGGCGGATCCATCTCCTCTGGCTCCTCCGCCTCCAGTGTCACAGT	WT
76#	TTTTTATCTTTCAGGTGCTTTAGGAAGACCTAGAGCAGGAACAAGTCAGGGTCAATTCTCTCAC	Point mutation	76#	GGTGATGGGAGTCCCTGTGGCCAGCTCTCAGGCAGGGGTTCCTGTCAGGACATCATTCTGTCC	WT	76#	CAGCTCGGGAGCCCAGGTGGGCGGATCCATCTCCTCTGGCTCCTCCGCCTCCAGTGTCACAGT	WT
	TTTTTATCTTTCAGGTGCTTTAGGAAGACCTAGAGCAGGAACAAGTCAGGGTCAATTCTCTCAC	Point mutation		GGTGATGGGAGTCCCTGTGGTTAGCTCTCAGGCAGGGGTTCCTGTCAGGACATCATTCTGTCC	Point mutation		CAGCTCGGGAGCCCAGGTGGGTGGATCCATCTCCTCTGGCTCCTCCGCCTCCAGTGTCACAGT	Point mutation
77#	TTTTTATCTTTCAGGTGCTTCAGGAAGACCTAGAGCAGGAACAAGTCAGGGTCAATTCTCTCAC	WT	77#	GGTGATGGGAGTCCCTGTGGCCAGCTCTCAGGCAGGGGTTCCTGTCAGGACATCATTCTGTCC	WT	77#	CAGCTCGGGAGCCCAGGTGGGCGGATCCATCTCCTCTGGCTCCTCCGCCTCCAGTGTCACAGT	WT
	TTTTTATCTTTCAGGTGCTTCAGGAAGACCTAGAGCAGGAACAAGTCAGGGTCAATTCTCTCAC	WT		GGTGATGGGAGTCCCTGTGGCCAGCTCTCAGGCAGGGGTTCCTGTCAGGACATCATTCTGTCC	WT		CAGCTCGGGAGCCCAGGTGGGCGGATCCATCTCCTCTGGCTCCTCCGCCTCCAGTGTCACAGT	WT
78#	TTTTTATCTTTCAGGTGCTTCAGGAAGACCTAGAGCAGGAACAAGTCAGGGTCAATTCTCTCAC	WT	78#	GGTGATGGGAGTCCCTGTGGCCAGCTCTCAGGCAGGGGTTCCTGTCAGGACATCATTCTGTCC	WT	78#	CAGCTCGGGAGCCCAGGTGGGCGGATCCATCTCCTCTGGCTCCTCCGCCTCCAGTGTCACAGT	WT
	TTTTTATCTTTCAGGTGCTTCAGGAAGACCTAGAGCAGGAACAAGTCAGGGTCAATTCTCTCAC	WT		GGTGATGGGAGTCCCTGTGGCCAGCTCTCAGGCAGGGGTTCCTGTCAGGACATCATTCTGTCC	WT		CAGCTCGGGAGCCCAGGTGGGCGGATCCATCTCCTCTGGCTCCTCCGCCTCCAGTGTCACAGT	WT
79#	TTTTTATCTTTCAGGTGCTTCAGGAAGACCTAGAGCAGGAACAAGTCAGGGTCAATTCTCTCAC	WT	79#	GGTGATGGGAGTCCCTGTGGCCAGCTCTCAGGCAGGGGTTCCTGTCAGGACATCATTCTGTCC	WT	79#	CAGCTCGGGAGCCCAGGTGGGCGGATCCATCTCCTCTGGCTCCTCCGCCTCCAGTGTCACAGT	WT
	TTTTTATCTTTCAGGTGCTTTAGGAAGACCTAGAGCAGGAACAAGTCAGGGTCAATTCTCTCAC	Point mutation		GGTGATGGGAGTCCCTGTGGTTAGCTCTCAGGCAGGGGTTCCTGTCAGGACATCATTCTGTCC	Point mutation		CAGCTCGGGAGCCCAGGTGGGTGGATCCATCTCCTCTGGCTCCTCCGCCTCCAGTGTCACAGT	Point mutation
80#	TTTTTATCTTTCAGGTGCTTCAGGAAGACCTAGAGCAGGAACAAGTCAGGGTCAATTCTCTCAC	WT	80#	GGTGATGGGAGTCCCTGTGGCCAGCTCTCAGGCAGGGGTTCCTGTCAGGACATCATTCTGTCC	WT	80#	CAGCTCGGGAGCCCAGGTGGGCGGATCCATCTCCTCTGGCTCCTCCGCCTCCAGTGTCACAGT	WT
	TTTTTATCTTTCAGGTGCTTTAGGAAGACCTAGAGCAGGAACAAGTCAGGGTCAATTCTCTCAC	Point mutation		GGTGATGGGAGTCCCTGTGGCCAGCTCTCAGGCAGGGGTTCCTGTCAGGACATCATTCTGTCC	WT		CAGCTCGGGAGCCCAGGTGGGTGGATCCATCTCCTCTGGCTCCTCCGCCTCCAGTGTCACAGT	Point mutation
81#	TTTTTATCTTTCAGGTGCTTCAGGAAGACCTAGAGCAGGAACAAGTCAGGGTCAATTCTCTCAC	WT	81#	GGTGATGGGAGTCCCTGTGGCCAGCTCTCAGGCAGGGGTTCCTGTCAGGACATCATTCTGTCC	WT	81#	CAGCTCGGGAGCCCAGGTGGGCGGATCCATCTCCTCTGGCTCCTCCGCCTCCAGTGTCACAGT	WT
	TTTTTATCTTTCAGGTGCTTCAGGAAGACCTAGAGCAGGAACAAGTCAGGGTCAATTCTCTCAC	WT		GGTGATGGGAGTCCCTGTGGCCAGCTCTCAGGCAGGGGTTCCTGTCAGGACATCATTCTGTCC	WT		CAGCTCGGGAGCCCAGGTGGGCGGATCCATCTCCTCTGGCTCCTCCGCCTCCAGTGTCACAGT	WT
82#	TTTTTATCTTTCAGGTGCTTCAGGAAGACCTAGAGCAGGAACAAGTCAGGGTCAATTCTCTCAC	WT	82#	GGTGATGGGAGTCCCTGTGGCCAGCTCTCAGGCAGGGGTTCCTGTCAGGACATCATTCTGTCC	WT	82#	CAGCTCGGGAGCCCAGGTGGGCGGATCCATCTCCTCTGGCTCCTCCGCCTCCAGTGTCACAGT	WT
	TTTTTATCTTTCAGGTGCTTCAGGAAGACCTAGAGCAGGAACAAGTCAGGGTCAATTCTCTCAC	WT		GGTGATGGGAGTCCCTGTGGTTAGCTCTCAGGCAGGGGTTCCTGTCAGGACATCATTCTGTCC	Point mutation		CAGCTCGGGAGCCCAGGTGGGCGGATCCATCTCCTCTGGCTCCTCCGCCTCCAGTGTCACAGT	WT
83#	TTTTTATCTTTCAGGTGCTTCAGGAAGACCTAGAGCAGGAACAAGTCAGGGTCAATTCTCTCAC	WT	83#	GGTGATGGGAGTCCCTGTGGCCAGCTCTCAGGCAGGGGTTCCTGTCAGGACATCATTCTGTCC	WT	83#	CAGCTCGGGAGCCCAGGTGGGCGGATCCATCTCCTCTGGCTCCTCCGCCTCCAGTGTCACAGT	WT
	TTTTTATCTTTCAGGTGCTTCAGGAAGACCTAGAGCAGGAACAAGTCAGGGTCAATTCTCTCAC	WT		GGTGATGGGAGTCCCTGTGGCCAGCTCTCAGGCAGGGGTTCCTGTCAGGACATCATTCTGTCC	WT		CAGCTCGGGAGCCCAGGTGGGCGGATCCATCTCCTCTGGCTCCTCCGCCTCCAGTGTCACAGT	WT
84#	TTTTTATCTTTCAGGTGCTTCAGGAAGACCTAGAGCAGGAACAAGTCAGGGTCAATTCTCTCAC	WT	84#	GGTGATGGGAGTCCCTGTGGCCAGCTCTCAGGCAGGGGTTCCTGTCAGGACATCATTCTGTCC	WT	84#	CAGCTCGGGAGCCCAGGTGGGCGGATCCATCTCCTCTGGCTCCTCCGCCTCCAGTGTCACAGT	WT
	TTTTTATCTTTCAGGTGCTTCAGGAAGACCTAGAGCAGGAACAAGTCAGGGTCAATTCTCTCAC	WT		GGTGATGGGAGTCCCTGTGGCCAGCTCTCAGGCAGGGGTTCCTGTCAGGACATCATTCTGTCC	WT		CAGCTCGGGAGCCCAGGTGGGCGGATCCATCTCCTCTGGCTCCTCCGCCTCCAGTGTCACAGT	WT
85#	TTTTTATCTTTCAGGTGCTTCAGGAAGACCTAGAGCAGGAACAAGTCAGGGTCAATTCTCTCAC	WT	85#	GGTGATGGGAGTCCCTGTGGCCAGCTCTCAGGCAGGGGTTCCTGTCAGGACATCATTCTGTCC	WT	85#	CAGCTCGGGAGCCCAGGTGGGCGGATCCATCTCCTCTGGCTCCTCCGCCTCCAGTGTCACAGT	WT
	TTTTTATCTTTCAGGTGCTTTAGGAAGACCTAGAGCAGGAACAAGTCAGGGTCAATTCTCTCAC	Point mutation		GGTGATGGGAGTCCCTGTGGCCAGCTCTCAGGCAGGGGTTCCTGTCAGGACATCATTCTGTCC	WT		CAGCTCGGGAGCCCAGGTGGGTGGATCCATCTCCTCTGGCTCCTCCGCCTCCAGTGTCACAGT	Point mutation
86#	TTTTTATCTTTCAGGTGCTTCAGGAAGACCTAGAGCAGGAACAAGTCAGGGTCAATTCTCTCAC	WT	86#	GGTGATGGGAGTCCCTGTGGCCAGCTCTCAGGCAGGGGTTCCTGTCAGGACATCATTCTGTCC	WT	86#	CAGCTCGGGAGCCCAGGTGGGCGGATCCATCTCCTCTGGCTCCTCCGCCTCCAGTGTCACAGT	WT
	TTTTTATCTTTCAGGTGCTTCAGGAAGACCTAGAGCAGGAACAAGTCAGGGTCAATTCTCTCAC	WT		GGTGATGGGAGTCCCTGTGGCCAGCTCTCAGGCAGGGGTTCCTGTCAGGACATCATTCTGTCC	WT		CAGCTCGGGAGCCCAGGTGGGCGGATCCATCTCCTCTGGCTCCTCCGCCTCCAGTGTCACAGT	WT
87#	TTTTTATCTTTCAGGT------------------GCAGGAACAAGTCAGGGTCAATTCTCTCAC	Δ18	87#	GGTGATGGGAGTCCCTGTGGCCAGCTCTCAGGCAGGGGTTCCTGTCAGGACATCATTCTGTCC	WT	87#	CAGCTCGGGAGCCCAGGTGGGCGGATCCATCTCCTCTGGCTCCTCCGCCTCCAGTGTCACAGT	WT
	TTTTTATCTTTCAGGTGCTTTAGGAAGACCTAGAGCAGGAACAAGTCAGGGTCAATTCTCTCAC	Point mutation		GGTGATGGGAGTCCCTGTGGCCAGCTCTCAGGCAGGGGTTCCTGTCAGGACATCATTCTGTCC	WT		CAGCTCGGGAGCCCAGGTGGGCGGATCCATCTCCTCTGGCTCCTCCGCCTCCAGTGTCACAGT	WT
88#	TTTTTATCTTTCAGGTGCTTCAGGAAGACCTAGAGCAGGAACAAGTCAGGGTCAATTCTCTCAC	WT	88#	GGTGATGGGAGTCCCTGTGGCCAGCTCTCAGGCAGGGGTTCCTGTCAGGACATCATTCTGTCC	WT	88#	CAGCTCGGGAGCCCAGGTGGGCGGATCCATCTCCTCTGGCTCCTCCGCCTCCAGTGTCACAGT	WT
	TTTTTATCTTTCAGGTGCTTTAGGAAGACCTAGAGCAGGAACAAGTCAGGGTCAATTCTCTCAC	Point mutation		GGTGATGGGAGTCCCTGTGGCCAGCTCTCAGGCAGGGGTTCCTGTCAGGACATCATTCTGTCC	WT		CAGCTCGGGAGCCCAGGTGGGTGGATCCATCTCCTCTGGCTCCTCCGCCTCCAGTGTCACAGT	Point mutation
89#	TTTTTATCTTTCAGGTGCTTCAGGAAGACCTAGAGCAGGAACAAGTCAGGGTCAATTCTCTCAC	WT	89#	GGTGATGGGAGTCCCTGTGGCCAGCTCTCAGGCAGGGGTTCCTGTCAGGACATCATTCTGTCC	WT	89#	CAGCTCGGGAGCCCAGGTGGGCGGATCCATCTCCTCTGGCTCCTCCGCCTCCAGTGTCACAGT	WT
	TTTTTATCTTTCAGGTGCTTCAGGAAGACCTAGAGCAGGAACAAGTCAGGGTCAATTCTCTCAC	WT		GGTGATGGGAGTCCCTGTGGTTAGCTCTCAGGCAGGGGTTCCTGTCAGGACATCATTCTGTCC	Point mutation		CAGCTCGGGAGCCCAGGTGGGTGGATCCATCTCCTCTGGCTCCTCCGCCTCCAGTGTCACAGT	Point mutation
90#	TTTTTATCTTTCAGGTGCTTCAGGAAGACCTAGAGCAGGAACAAGTCAGGGTCAATTCTCTCAC	WT	90#	GGTGATGGGAGTCCCTGTGGCCAGCTCTCAGGCAGGGGTTCCTGTCAGGACATCATTCTGTCC	WT	90#	CAGCTCGGGAGCCCAGGTGGGCGGATCCATCTCCTCTGGCTCCTCCGCCTCCAGTGTCACAGT	WT
	TTTTTATCTTTCAGGTGCTTCAGGAAGACCTAGAGCAGGAACAAGTCAGGGTCAATTCTCTCAC	WT		GGTGATGGGAGTCCCTGTGGCCAGCTCTCAGGCAGGGGTTCCTGTCAGGACATCATTCTGTCC	WT		CAGCTCGGGAGCCCAGGTGGGCGGATCCATCTCCTCTGGCTCCTCCGCCTCCAGTGTCACAGT	WT
91#	TTTTTATCTTTCAGGTGCTTCAGGAAGACCTAGAGCAGGAACAAGTCAGGGTCAATTCTCTCAC	WT	91#	GGTGATGGGAGTCCCTGTGGCCAGCTCTCAGGCAGGGGTTCCTGTCAGGACATCATTCTGTCC	WT	91#	CAGCTCGGGAGCCCAGGTGGGCGGATCCATCTCCTCTGGCTCCTCCGCCTCCAGTGTCACAGT	WT
	TTTTTATCTTTCAGGTGCTTCAGGAAGACCTAGAGCAGGAACAAGTCAGGGTCAATTCTCTCAC	WT		GGTGATGGGAGTCCCTGTGGCCAGCTCTCAGGCAGGGGTTCCTGTCAGGACATCATTCTGTCC	WT		CAGCTCGGGAGCCCAGGTGGGCGGATCCATCTCCTCTGGCTCCTCCGCCTCCAGTGTCACAGT	WT
92#	TTTTTATCTTTCAGGTGCTTCAGGAAGACCTAGAGCAGGAACAAGTCAGGGTCAATTCTCTCAC	WT	92#	GGTGATGGGAGTCCCTGTGGCCAGCTCTCAGGCAGGGGTTCCTGTCAGGACATCATTCTGTCC	WT	92#	CAGCTCGGGAGCCCAGGTGGGCGGATCCATCTCCTCTGGCTCCTCCGCCTCCAGTGTCACAGT	WT
	TTTTTATCTTTCAGGTGCTTTAGGAAGACCTAGAGCAGGAACAAGTCAGGGTCAATTCTCTCAC	Point mutation		GGTGATGGGAGTCCCTGTGGCCAGCTCTCAGGCAGGGGTTCCTGTCAGGACATCATTCTGTCC	WT		CAGCTCGGGAGCCCAGGTGGGCGGATCCATCTCCTCTGGCTCCTCCGCCTCCAGTGTCACAGT	WT
93#	TTTTTATCTTTCAGGT------------------GCAGGAACAAGTCAGGGTCAATTCTCTCAC	Δ18	93#	GGTGATGGGAGTCCCTGTGGCCAGCTCTCAGGCAGGGGTTCCTGTCAGGACATCATTCTGTCC	WT	93#	CAGCTCGGGAGCCCAGGTGGGCGGATCCATCTCCTCTGGCTCCTCCGCCTCCAGTGTCACAGT	WT
	TTTTTATCTTTCAGGTGCTTTAGGAAGACCTAGAGCAGGAACAAGTCAGGGTCAATTCTCTCAC	Point mutation		GGTGATGGGAGTCCCTGTGGTTAGCTCTCAGGCAGGGGTTCCTGTCAGGACATCATTCTGTCC	Point mutation		CAGCTCGGGAGCCCAGGTGGGTGGATCCATCTCCTCTGGCTCCTCCGCCTCCAGTGTCACAGT	Point mutation
94#	TTTTTATCTTTCAGGTGCTTTAGGAAGACCTAGAGCAGGAACAAGTCAGGGTCAATTCTCTCAC	Point mutation	94#	GGTGATGGGAGTCCCTGTGGCCAGCTCTCAGGCAGGGGTTCCTGTCAGGACATCATTCTGTCC	WT	94#	CAGCTCGGGAGCCCAGGTGGGCGGATCCATCTCCTCTGGCTCCTCCGCCTCCAGTGTCACAGT	WT
	TTTTTATCTTTCAGGTGCTTTAGGAAGACCTAGAGCAGGAACAAGTCAGGGTCAATTCTCTCAC	Point mutation		GGTGATGGGAGTCCCTGTGGCCAGCTCTCAGGCAGGGGTTCCTGTCAGGACATCATTCTGTCC	WT		CAGCTCGGGAGCCCAGGTGGGTGGATCCATCTCCTCTGGCTCCTCCGCCTCCAGTGTCACAGT	Point mutation
95#	TTTTTATCTTTCAGGTGCTTTAGGAAGACCTAGAGCAGGAACAAGTCAGGGTCAATTCTCTCAC	Point mutation	95#	GGTGATGGGAGTCCCTGTGGCCAGCTCTCAGGCAGGGGTTCCTGTCAGGACATCATTCTGTCC	WT	95#	CAGCTCGGGAGCCCAGGTGGGCGGATCCATCTCCTCTGGCTCCTCCGCCTCCAGTGTCACAGT	WT
	TTTTTATCTTTCAGGTGCTTTAGGAAGACCTAGAGCAGGAACAAGTCAGGGTCAATTCTCTCAC	Point mutation		GGTGATGGGAGTCCCTGTGGTTAGCTCTCAGGCAGGGGTTCCTGTCAGGACATCATTCTGTCC	Point mutation		CAGCTCGGGAGCCCAGGTGGGTGGATCCATCTCCTCTGGCTCCTCCGCCTCCAGTGTCACAGT	Point mutation
96#	TTTTTATCTTTCAGGTGCTTCAGGAAGACCTAGAGCAGGAACAAGTCAGGGTCAATTCTCTCAC	WT	96#	GGTGATGGGAGTCCCTGTGGCCAGCTCTCAGGCAGGGGTTCCTGTCAGGACATCATTCTGTCC	WT	96#	CAGCTCGGGAGCCCAGGTGGGCGGATCCATCTCCTCTGGCTCCTCCGCCTCCAGTGTCACAGT	WT
	TTTTTATCTTTCAGGTGCTTCAGGAAGACCTAGAGCAGGAACAAGTCAGGGTCAATTCTCTCAC	WT		GGTGATGGGAGTCCCTGTGGCTAGCTCTCAGGCAGGGGTTCCTGTCAGGACATCATTCTGTCC	Point mutation		CAGCTCGGGAGCCCAGGTGGGTGGATCCATCTCCTCTGGCTCCTCCGCCTCCAGTGTCACAGT	Point mutation
97#	TTTTTATCTTTCAGGTGCTTCAGGAAGACCTAGAGCAGGAACAAGTCAGGGTCAATTCTCTCAC	WT	97#	GGTGATGGGAGTCCCTGTGGCCAGCTCTCAGGCAGGGGTTCCTGTCAGGACATCATTCTGTCC	WT	97#	CAGCTCGGGAGCCCAGGTGGGCGGATCCATCTCCTCTGGCTCCTCCGCCTCCAGTGTCACAGT	WT
	TTTTTATCTTTCAGGTGCTTTAGGAAGACCTAGAGCAGGAACAAGTCAGGGTCAATTCTCTCAC	Point mutation		GGTGATGGGAGTCCCTGTGGCCAGCTCTCAGGCAGGGGTTCCTGTCAGGACATCATTCTGTCC	WT		CAGCTCGGGAGCCCAGGTGGGTGGATCCATCTCCTCTGGCTCCTCCGCCTCCAGTGTCACAGT	Point mutation
98#	TTTTTATCTTTCAGGTGCTTCAGGAAGACCTAGAGCAGGAACAAGTCAGGGTCAATTCTCTCAC	WT	98#	GGTGATGGGAGTCCCTGTGGCCAGCTCTCAGGCAGGGGTTCCTGTCAGGACATCATTCTGTCC	WT	98#	CAGCTCGGGAGCCCAGGTGGGCGGATCCATCTCCTCTGGCTCCTCCGCCTCCAGTGTCACAGT	WT
	TTTTTATCTTTCAGGTGCTTCAGGAAGACCTAGAGCAGGAACAAGTCAGGGTCAATTCTCTCAC	WT		GGTGATGGGAGTCCCTGTGGCCAGCTCTCAGGCAGGGGTTCCTGTCAGGACATCATTCTGTCC	WT		CAGCTCGGGAGCCCAGGTGGGCGGATCCATCTCCTCTGGCTCCTCCGCCTCCAGTGTCACAGT	WT
99#	TTTTTATCTTTCAGGTGCTTCAGGAAGACCTAGAGCAGGAACAAGTCAGGGTCAATTCTCTCAC	WT	99#	GGTGATGGGAGTCCCTGTGGCCAGCTCTCAGGCAGGGGTTCCTGTCAGGACATCATTCTGTCC	WT	99#	CAGCTCGGGAGCCCAGGTGGGCGGATCCATCTCCTCTGGCTCCTCCGCCTCCAGTGTCACAGT	WT
	TTTTTATCTTTCAGGTGCTTTAGGAAGACCTAGAGCAGGAACAAGTCAGGGTCAATTCTCTCAC	Point mutation		GGTGATGGGAGTCCCTGTGGTTAGCTCTCAGGCAGGGGTTCCTGTCAGGACATCATTCTGTCC	Point mutation		CAGCTCGGGAGCCCAGGTGGGTGGATCCATCTCCTCTGGCTCCTCCGCCTCCAGTGTCACAGT	Point mutation
100#	TTTTTATCTTTCAGGTGCTTCAGGAAGACCTAGAGCAGGAACAAGTCAGGGTCAATTCTCTCAC	WT	100#	GGTGATGGGAGTCCCTGTGGCCAGCTCTCAGGCAGGGGTTCCTGTCAGGACATCATTCTGTCC	WT	100#	CAGCTCGGGAGCCCAGGTGGGCGGATCCATCTCCTCTGGCTCCTCCGCCTCCAGTGTCACAGT	WT
	TTTTTATCTTTCAGGTGCTTCAGGAAGACCTAGAGCAGGAACAAGTCAGGGTCAATTCTCTCAC	WT		GGTGATGGGAGTCCCTGTGGCCAGCTCTCAGGCAGGGGTTCCTGTCAGGACATCATTCTGTCC	WT		CAGCTCGGGAGCCCAGGTGGGCGGATCCATCTCCTCTGGCTCCTCCGCCTCCAGTGTCACAGT	WT
101#	TTTTTATCTTTCAGGTGCTTCAGGAAGACCTAGAGCAGGAACAAGTCAGGGTCAATTCTCTCAC	WT	101#	GGTGATGGGAGTCCCTGTGGCCAGCTCTCAGGCAGGGGTTCCTGTCAGGACATCATTCTGTCC	WT	101#	CAGCTCGGGAGCCCAGGTGGGCGGATCCATCTCCTCTGGCTCCTCCGCCTCCAGTGTCACAGT	WT
	TTTTTATCTTTCAGGTGCTTCAGGAAGACCTAGAGCAGGAACAAGTCAGGGTCAATTCTCTCAC	WT		GGTGATGGGAGTCCCTGTGGCCAGCTCTCAGGCAGGGGTTCCTGTCAGGACATCATTCTGTCC	WT		CAGCTCGGGAGCCCAGGTGGGCGGATCCATCTCCTCTGGCTCCTCCGCCTCCAGTGTCACAGT	WT
102#	TTTTTATCTTTCAGGTGCTTCAGGAAGACCTAGAGCAGGAACAAGTCAGGGTCAATTCTCTCAC	WT	102#	GGTGATGGGAGTCCCTGTGGCCAGCTCTCAGGCAGGGGTTCCTGTCAGGACATCATTCTGTCC	WT	102#	CAGCTCGGGAGCCCAGGTGGGCGGATCCATCTCCTCTGGCTCCTCCGCCTCCAGTGTCACAGT	WT
	TTTTTATCTTTCAGGTGCTTCAGGAAGACCTAGAGCAGGAACAAGTCAGGGTCAATTCTCTCAC	WT		GGTGATGGGAGTCCCTGTGGCCAGCTCTCAGGCAGGGGTTCCTGTCAGGACATCATTCTGTCC	WT		CAGCTCGGGAGCCCAGGTGGGTGGATCCATCTCCTCTGGCTCCTCCGCCTCCAGTGTCACAGT	Point mutation
103#	TTTTTATCTTTCAGGTGCTTTAGGAAGACCTAGAGCAGGAACAAGTCAGGGTCAATTCTCTCAC	Point mutation	103#	GGTGATGGGAGTCCCTGTGGCCAGCTCTCAGGCAGGGGTTCCTGTCAGGACATCATTCTGTCC	WT	103#	CAGCTCGGGAGCCCAGGTGGGCGGATCCATCTCCTCTGGCTCCTCCGCCTCCAGTGTCACAGT	WT
	TTTTTATCTTTCAGGTGCTTTAGGAAGACCTAGAGCAGGAACAAGTCAGGGTCAATTCTCTCAC	Point mutation		GGTGATGGGAGTCCCTGTGGCCAGCTCTCAGGCAGGGGTTCCTGTCAGGACATCATTCTGTCC	WT		CAGCTCGGGAGCCCAGGTGGGCGGATCCATCTCCTCTGGCTCCTCCGCCTCCAGTGTCACAGT	WT
