# Supplementary material for: Efficient base editing for multiple genes and loci in pigs using base editors
Source: Nat Commun. 2019 Jun 28;10:2852. doi: 10.1038/s41467-019-10421-8 (PMC6599043; doi:10.1038/s41467-019-10421-8)
Supplement: Supplementary file 5 — Supplementary Data 2 [file 41467_2019_10421_MOESM5_ESM.xlsx]

## Sheet: Sheet1
Supplementary Data 2. Summary of mutation patterns of individual cell colonies mediated by BE3, RAG1-gRNA, RAG2-gRNA and IL2RG-gRNA.
RAG1-gRNA Target site	AGGGGAAACCCTCGCTGGAGCAATCTCCAGCAGTCCTGGACAAGCCTGGTGGTCAGAAGTCAGC	WT	RAG2-gRNA Target site	CCCACTGTCAGAAAATGTCACTACAGATGATAACAGTTGGTAATAACATGGCCTTAATTCAGCC	WT	IL2RG-gRNA Target site	CTACCAAACATTTGTTGTCCAGCTCCAGGACCCACGGGAACCCAGGAGGCAGGACCCACAGACG	WT
1#	AGGGGAAACCCTCGCTGGAGCAATCTCCAGCAGTCCTGGACAAGCCTGGTGGTCAGAAGTCAGC	WT	1#	CCCACTGTCAGAAAATGTCACTACAGATGATAACAGTTGGTAATAACATGGCCTTAATTCAGCC	WT	1#	CTACCAAACATTTGTTGTCCAGCTCCAGGACCCACGGGAACCCAGGAGGCAGGACCCACAGACG	WT
	AGGGGAAACCCTCGCTGGAGCAATCTCCAGCAGTCCTGGACAAGCCTGGTGGTCAGAAGTCAGC	WT		CCCACTGTCAGAAAATGTCACTACAGA--------GTTGGTAATAACATGGCCTTAATTCAGCC	Δ8		CTACCAAACATTTGTTGTCCAGCTCCAGGACCCACGGGAACCCAGGAGGCAGGACCCACAGACG	WT
2#	AGGGGAAACCCTCGCTGGAGCAATCTCCAGCAGTCCTGGACAAGCCTGGTGGTCAGAAGTCAGC	WT	2#	CCCACTGTCAGAAAATGTCACTACAGATGATAACAGTTGGTAATAACATGGCCTTAATTCAGCC	WT	2#	CTACCAAACATTTGTTGTCCAGCTCCAGGACCCACGGGAACCCAGGAGGCAGGACCCACAGACG	WT
	AGGGGAAACCCTCGCTGGAGCAATCTCCAGCAGTCCTGGACAAGCCTGGTGGTCAGAAGTCAGC	WT		CCCACTGTCAGAA--------------TGATAACAGTTGGTAATAACATGGCCTTAATTCAGCC	Δ14		CTACCAAACATTTGTTGTCCAGCTCCAGGACCCACGGGAACCCAGGAGGCAGGACCCACAGACG	WT
3#	AGGGGAAACCCTCGCTGGAGCAATCTCCAGCAGTCCTGGACAAGCCTGGTGGTCAGAAGTCAGC	WT	3#	CCCACTGTCAGAAAATGTCACTACAGATGATAACAGTTGGTAATAACATGGCCTTAATTCAGCC	WT	3#	CTACCAAACATTTGTTGTCCAGCTCCAGGACCCACGGGAACCCAGGAGGCAGGACCCACAGACG	WT
	AGGGGAAACCCTCGCTGGAGCAATCTCCAGCAGTCCTGGACAAGCCTGGTGGTCAGAAGTCAGC	WT		CCCACTGTCAGAAAATGTCACTACAGATGATAACAGTTGGTAATAACATGGCCTTAATTCAGCC	WT		CTACCAAACATTTGTTGTCCAGCTCCAGGACCCACGGGAACCCAGGAGGCAGGACCCACAGACG	WT
4#	AGGGGAAACCCTCGCTGGAGCAATCTCCAGCAGTCCTGGACAAGCCTGGTGGTCAGAAGTCAGC	WT	4#	CCCACTGTCAGAAAATGTCACTACAGATGATAACAGTTGGTAATAACATGGCCTTAATTCAGCC	WT	4#	CTACCAAACATTTGTTGTCCAGCTCCAGGACCCACGGGAACCCAGGAGGCAGGACCCACAGACG	WT
	AGGGGAAACCCTCGCTGGAGCAATCTCCAGCAGTCCTGGACAAGCCTGGTGGTCAGAAGTCAGC	WT		CCCACTGTCAGAAAATGTCACTACAGATGATAACAGTTGGTAATAACATGGCCTTAATTCAGCC	WT		CTACCAAACATTTGTTGTCCAGCTCCAGGACCCACGGGAACCCAGGAGGCAGGACCCACAGACG	WT
5#	AGGGGAAACCCTCGCTGGAGCAATCTCCAGCAGTCCTGGACAAGCCTGGTGGTCAGAAGTCAGC	WT	5#	CCCACTGTCAGAAAATGTCACTACAGATGATAACAGTTGGTAATAACATGGCCTTAATTCAGCC	WT	5#	CTACCAAACATTTGTTGTCCAGCTCCAGGACCCACGGGAACCCAGGAGGCAGGACCCACAGACG	WT
	AGGGGAAACCCTCGCTGGAGCAATCTCCAGCAGTCCTGGACAAGCCTGGTGGTCAGAAGTCAGC	WT		CCCACTGTCAGAAAATGTCACTACAGATGATAACAGTTGGTAATAACATGGCCTTAATTCAGCC	WT		CTACCAAACATTTGTTGTCCAGCTCCAGGACCCACGGGAACCCAGGAGGCAGGACCCACAGACG	WT
6#	AGGGGAAACCCTCGCTGGAGCAATCTCCAGCAGTCCTGGACAAGCCTGGTGGTCAGAAGTCAGC	WT	6#	CCCACTGTCAGAAAATGTCACTACAGATGATAACAGTTGGTAATAACATGGCCTTAATTCAGCC	WT	6#	CTACCAAACATTTGTTGTCCAGCTCCAGGACCCACGGGAACCCAGGAGGCAGGACCCACAGACG	WT
	AGGGGAAACCCTCGCTGGAGCAATCTCCAGCAGTCCTGGACAAGCCTGGTGGTCAGAAGTCAGC	WT		CCCACTGTCAGAAAATGTTATTATAGATGATAACAGTTGGTAATAACATGGCCTTAATTCAGCC	Point mutation		CTACCAAACATTTGTTGTCCAGCTCCAGGACCCACGGGAACCCAGGAGGCAGGACCCACAGACG	WT
7#	AGGGGAAACCCTCGCTGGAGCAATCTCCAGCAGTCCTGGACAAGCCTGGTGGTCAGAAGTCAGC	WT	7#	CCCACTGTCAGAAAATGTCACTACAGATGATAACAGTTGGTAATAACATGGCCTTAATTCAGCC	WT	7#	CTACCAAACATTTGTTGTCCAGCTCCAGGACCCACGGGAACCCAGGAGGCAGGACCCACAGACG	WT
	AGGGGAAACCCTCGCTGGAGCAATCTCCAGCAGTCCTGGACAAGCCTGGTGGTCAGAAGTCAGC	WT		CCCACTGTCAGAAAATGTCACTACAGATGATAACAGTTGGTAATAACATGGCCTTAATTCAGCC	WT		CTACCAAACATTTGTTGTCCAGCTCCAGGACCCACGGGAACCCAGGAGGCAGGACCCACAGACG	WT
8#	AGGGGAAACCCTCGCTGGAGCAATCTCCAGCAGTCCTGGACAAGCCTGGTGGTCAGAAGTCAGC	WT	8#	CCCACTGTCAGAAAATGTTACTACAGATGATAACAGTTGGTAATAACATGGCCTTAATTCAGCC	Point mutation	8#	CTACCAAACATTTGTTGTCCAGCTCCAGGACCCACGGGAACCCAGGAGGCAGGACCCACAGACG	WT
	AGGGGAAACCCTCGCTGGAGCAATCTCCAGCAGTCCTGGACAAGCCTGGTGGTCAGAAGTCAGC	WT		CCCACTGTCAGAAAATGTTATTATAGATGATAACAGTTGGTAATAACATGGCCTTAATTCAGCC	Point mutation		CTACCAAACATTTGTTGTCCAGCTCCAGGACCCACGGGAACCCAGGAGGCAGGACCCACAGACG	WT
9#	AGGGGAAACCCTCGCTGGAGCAATCTCCAGCAGTCCTGGACAAGCCTGGTGGTCAGAAGTCAGC	WT	9#	CCCACTGTCAGAAAATGTCACTACAGATGATAACAGTTGGTAATAACATGGCCTTAATTCAGCC	WT	9#	CTACCAAACATTTGTTGTCCAGCTCCAGGACCCACGGGAACCCAGGAGGCAGGACCCACAGACG	WT
	AGGGGAAACCCTCGCTGGAGCAATCTCCAGCAGTCCTGGACAAGCCTGGTGGTCAGAAGTCAGC	WT		CCCACTGTCAGAAAATGTCACTACAGATGATAACAGTTGGTAATAACATGGCCTTAATTCAGCC	WT		CTACCAAACATTTGTTGTCCAGCTCCAGGACCCACGGGAACCCAGGAGGCAGGACCCACAGACG	WT
10#	AGGGGAAACCCTCGCTGGAGCAATCTCCAGCAGTCCTGGACAAGCCTGGTGGTCAGAAGTCAGC	WT	10#	CCCACTGTCAGAAAATGTCACTACAGATGATAACAGTTGGTAATAACATGGCCTTAATTCAGCC	WT	10#	CTACCAAACATTTGTTGTCCAGCTCCAGGACCCACGGGAACCCAGGAGGCAGGACCCACAGACG	WT
	AGGGGAAACCCTCGCTGGAGCAATCTCCAGCAGTCCTGGACAAGCCTGGTGGTCAGAAGTCAGC	WT		CCCACTGTCAGAAAATGTCACTACAGATGATAACAGTTGGTAATAACATGGCCTTAATTCAGCC	WT		CTACCAAACATTTGTTGTCCAGCTCCAGGACCCACGGGAACCCAGGAGGCAGGACCCACAGACG	WT
11#	AGGGGAAACCCTCGCTGGAGCAATCTCCAGCAGTCCTGGACAAGCCTGGTGGTCAGAAGTCAGC	WT	11#	CCCACTGTCAGAAAATGTCACTACAGATGATAACAGTTGGTAATAACATGGCCTTAATTCAGCC	WT	11#	CTACCAAACATTTGTTGTCCAGCTCCAGGACCCACGGGAACCCAGGAGGCAGGACCCACAGACG	WT
	AGGGGAAACCCTCGCTGGAGCAATCTCCAGCAGTCCTGGACAAGCCTGGTGGTCAGAAGTCAGC	WT		CCCACTGTCAGAAAATGTCACTACAGATGATAACAGTTGGTAATAACATGGCCTTAATTCAGCC	WT		CTACCAAACATTTGTTGTCCAGCTCCAGGACCCACGGGAACCCAGGAGGCAGGACCCACAGACG	WT
12#	AGGGGAAACCCTCGCTGGAGCAATCTCCAGCAGTCCTGGACAAGCCTGGTGGTCAGAAGTCAGC	WT	12#	CCCACTGTCAGAAAATGTCACTACAGATGATAACAGTTGGTAATAACATGGCCTTAATTCAGCC	WT	12#	CTACCAAACATTTGTTGTCCAGCTCCAGGACCCACGGGAACCCAGGAGGCAGGACCCACAGACG	WT
	AGGGGAAACCCTCGCTGGAGCAATCTCCAGCAGTCCTGGACAAGCCTGGTGGTCAGAAGTCAGC	WT		CCCACTGTCAGAAAATGTCACTACAGATGATAACAGTTGGTAATAACATGGCCTTAATTCAGCC	WT		CTACCAAACATTTGTTGTCCAGCTCCAGGACCCACGGGAACCCAGGAGGCAGGACCCACAGACG	WT
13#	AGGGGAAACCCTCGCTGGAGCAATCTCCAGCAGTCCTGGACAAGCCTGGTGGTCAGAAGTCAGC	WT	13#	CCCACTGTCAGAAAATGTCACTACAGATGATAACAGTTGGTAATAACATGGCCTTAATTCAGCC	WT	13#	CTACCAAACATTTGTTGTCCAGCTCCAGGACCCACGGGAACCCAGGAGGCAGGACCCACAGACG	WT
	AGGGGAAACCCTCGCTGGAGCAATCTCCAGCAGTCCTGGACAAGCCTGGTGGTCAGAAGTCAGC	WT		CCCACTGTCAGAAAATGTCACTACAGATGATAACAGTTGGTAATAACATGGCCTTAATTCAGCC	WT		CTACCAAACATTTGTTGTCCAGCTCCAGGACCCACGGGAACCCAGGAGGCAGGACCCACAGACG	WT
14#	AGGGGAAACCCTCGCTGGAGTAATCTCCAGCAGTCCTGGACAAGCCTGGTGGTCAGAAGTCAGC	Point mutation	14#	CCCACTGTCAGAAAATGTCACTAAAGATGATAACAGTTGGTAATAACATGGCCTTAATTCAGCC	WT	14#	CTACCAAACATTTGTTGTCCAGCTCCAGGACCCACGGGAACCCAGGAGGCAGGACCCACAGACG	WT
	AGGGGAAACCCTCGCTGGAGTAATCTCCAGCAGTCCTGGACAAGCCTGGTGGTCAGAAGTCAGC	Point mutation		CCCACTGTCAGAAAATGTTATTATAGATGATAACAGTTGGTAATAACATGGCCTTAATTCAGCC	Point mutation		CTACCAAACATTTGTTGTCCAGCTCCAGGACCCACGGGAACCCAGGAGGCAGGACCCACAGACG	WT
15#	AGGGGAAACCCTCGCTGGAGCAATCTCCAGCAGTCCTGGACAAGCCTGGTGGTCAGAAGTCAGC	WT	15#	CCCACTGTCAGAAAATGTCACTACAGATGATAACAGTTGGTAATAACATGGCCTTAATTCAGCC	WT	15#	CTACCAAACATTTGTTGTCCAGCTCCAGGACCCACGGGAACCCAGGAGGCAGGACCCACAGACG	WT
	AGGGGAAACCCTCGCTGGAGAAATCTCCAGCAGTCCTGGACAAGCCTGGTGGTCAGAAGTCAGC	Point mutation		CCCACTGTCAGAAAATGTCACTACAGATGATAACAGTTGGTAATAACATGGCCTTAATTCAGCC	WT		CTACCAAACATTTGTTGTCCAGCTCCAGGACCCACGGGAACCCAGGAGGCAGGACCCACAGACG	WT
16#	AGGGGAAACCCTCGCTGGAGCAATCTCCAGCAGTCCTGGACAAGCCTGGTGGTCAGAAGTCAGC	WT	16#	CCCACTGTCAGAAAATGTTATTATAGATGATAACAGTTGGTAATAACATGGCCTTAATTCAGCC	Point mutation	16#	CTACCAAACATTTGTTGTCCAGCTCCAGGACCCACGGGAACCCAGGAGGCAGGACCCACAGACG	WT
	AGGGGAAACCCTCGCTGGAGTAATCTCCAGCAGTCCTGGACAAGCCTGGTGGTCAGAAGTCAGC	Point mutation		CCCACTGTCAGAAAATGTTATTATAGATGATAACAGTTGGTAATAACATGGCCTTAATTCAGCC	Point mutation		CTACCAAACATTTGTTGTCCAGCTCCAGGACCCACGGGAACCCAGGAGGCAGGACCCACAGACG	WT
17#	AGGGGAAACCCTCGCTGGAGCAATCTCCAGCAGTCCTGGACAAGCCTGGTGGTCAGAAGTCAGC	WT	17#	CCCACTGTCAGAAAATGTTATTACAGATGATAACAGTTGGTAATAACATGGCCTTAATTCAGCC	Point mutation	17#	CTACCAAACATTTGTTGTCCAGCTCCAGGACCCACGGGAACCCAGGAGGCAGGACCCACAGACG	WT
	AGGGGAAACCCTCGCTGGAGCAATCTCCAGCAGTCCTGGACAAGCCTGGTGGTCAGAAGTCAGC	WT		CCCACTGTCAGAAAATGTTATTATAGATGATAACAGTTGGTAATAACATGGCCTTAATTCAGCC	Point mutation		CTACCAAACATTTGTTGTCCAGCTCCAGGACCCACGGGAACCCAGGAGGCAGGACCCACAGACG	WT
18#	AGGGGAAACCCTCGCTGGAGCAATCTCCAGCAGTCCTGGACAAGCCTGGTGGTCAGAAGTCAGC	WT	18#	CCCACTGTCAGAAAATGTCACTACAGATGATAACAGTTGGTAATAACATGGCCTTAATTCAGCC	WT	18#	CTACCAAACATTTGTTGTCCAGCTCCAGGACCCACGGGAACCCAGGAGGCAGGACCCACAGACG	WT
	AGGGGAAACCCTCGCTGGAGCAATCTCCAGCAGTCCTGGACAAGCCTGGTGGTCAGAAGTCAGC	WT		CCCACTGTCAGAAAATGTCACTACAGATGATAACAGTTGGTAATAACATGGCCTTAATTCAGCC	WT		CTACCAAACATTTGTTGTCCAGCTCCAGGACCCACGGGAACCCAGGAGGCAGGACCCACAGACG	WT
19#	AGGGGAAACCCTCGCTGGAGCAATCTCCAGCAGTCCTGGACAAGCCTGGTGGTCAGAAGTCAGC	WT	19#	CCCACTGTCAGAAAATGTCACTACAGATGATAACAGTTGGTAATAACATGGCCTTAATTCAGCC	WT	19#	CTACCAAACATTTGTTGTCCAGCTCCAGGACCCACGGGAACCCAGGAGGCAGGACCCACAGACG	WT
	AGGGGAAACCCTCGCTGGAGCAATCTCCAGCAGTCCTGGACAAGCCTGGTGGTCAGAAGTCAGC	WT		CCCACTGTCAGAAAATGTCACTACAGATGATAACAGTTGGTAATAACATGGCCTTAATTCAGCC	WT		CTACCAAACATTTGTTGTCCAGCTCCAGGACCCACGGGAACCCAGGAGGCAGGACCCACAGACG	WT
20#	AGGGGAAACCCTCGCTGGAGCAATCTCCAGCAGTCCTGGACAAGCCTGGTGGTCAGAAGTCAGC	WT	20#	CCCACTGTCAGAAAATGTCACTACAGATGATAACAGTTGGTAATAACATGGCCTTAATTCAGCC	WT	20#	CTACCAAACATTTGTTGTCCAGCTCCAGGACCCACGGGAACCCAGGAGGCAGGACCCACAGACG	WT
	AGGGGAAACCCTCGCTGGAGTAATCTCCAGCAGTCCTGGACAAGCCTGGTGGTCAGAAGTCAGC	Point mutation		CCCACTGTCAGAAAATGTTATTATAGATGATAACAGTTGGTAATAACATGGCCTTAATTCAGCC	WT		CTACCAAACATTTGTTGTCCAGCTCCAGGACCCACGGGAACCCAGGAGGCAGGACCCACAGACG	WT
21#	AGGGGAAACCCTCGCTGGAGCAATCTCCAGCAGTCCTGGACAAGCCTGGTGGTCAGAAGTCAGC	WT	21#	CCCACTGTCAGAAAATGTCACTACAGATGATAACAGTTGGTAATAACATGGCCTTAATTCAGCC	WT	21#	CTACCAAACATTTGTTGTCCAGCTCCAGGACCCACGGGAACCCAGGAGGCAGGACCCACAGACG	WT
	AGGGGAAACCCTCGCTGGAGCAATCTCCAGCAGTCCTGGACAAGCCTGGTGGTCAGAAGTCAGC	WT		CCCACTGTCAGAAAATGTCACTACAGATGATAACAGTTGGTAATAACATGGCCTTAATTCAGCC	WT		CTACCAAACATTTGTTGTCCAGCTCCAGGACCCACGGGAACCCAGGAGGCAGGACCCACAGACG	WT
22#	AGGGGAAACCCTCGCTGGAGTAATCTCCAGCAGTCCTGGACAAGCCTGGTGGTCAGAAGTCAGC	Point mutation	22#	CCCACTGTCAGAAAATGTCATTAAAGATGATAACAGTTGGTAATAACATGGCCTTAATTCAGCC	Point mutation	22#	CTACCAAACATTTGTTGTCTAGCTCCAGGACCCACGGGAACCCAGGAGGCAGGACCCACAGACG	Point mutation
	AGGGGAAACCCTCGCTGGAGTAATCTCCAGCAGTCCTGGACAAGCCTGGTGGTCAGAAGTCAGC	Point mutation		CCCACTGTCAGAAAATGTTATTATAGATGATAACAGTTGGTAATAACATGGCCTTAATTCAGCC	Point mutation		CTACCAAACATTTGTTGTCTAGCTCCAGGACCCACGGGAACCCAGGAGGCAGGACCCACAGACG	Point mutation
23#	AGGGGAAACCCTCGCTGGAGCAATCTCCAGCAGTCCTGGACAAGCCTGGTGGTCAGAAGTCAGC	WT	23#	CCCACTGTCAGAAAATGTCACTACAGATGATAACAGTTGGTAATAACATGGCCTTAATTCAGCC	WT	23#	CTACCAAACATTTGTTGTCCAGCTCCAGGACCCACGGGAACCCAGGAGGCAGGACCCACAGACG	WT
	AGGGGAAACCCTCGCTGGAGCAATCTCCAGCAGTCCTGGACAAGCCTGGTGGTCAGAAGTCAGC	WT		CCCACTGTCAGAAAATGTCACTACAGATGATAACAGTTGGTAATAACATGGCCTTAATTCAGCC	WT		CTACCAAACATTTGTTGTCCAGCTCCAGGACCCACGGGAACCCAGGAGGCAGGACCCACAGACG	WT
24#	AGGGGAAACCCTCGCTGGAGCAATCTCCAGCAGTCCTGGACAAGCCTGGTGGTCAGAAGTCAGC	WT	24#	CCCACTGTCAGAAAATGTTATTATAGATGATAACAGTTGGTAATAACATGGCCTTAATTCAGCC	Point mutation	24#	CTACCAAACATTTGTTGTCCAGCTCCAGGACCCACGGGAACCCAGGAGGCAGGACCCACAGACG	WT
	AGGGGAAACCCTCGCTGGAGCAATCTCCAGCAGTCCTGGACAAGCCTGGTGGTCAGAAGTCAGC	WT		CCCACTGTCAGAAAATGTTATTATAGATGATAACAGTTGGTAATAACATGGCCTTAATTCAGCC	Point mutation		CTACCAAACATTTGTTGTCCAGCTCCAGGACCCACGGGAACCCAGGAGGCAGGACCCACAGACG	WT
25#	AGGGGAAACCCTCGCTGGAGCAATCTCCAGCAGTCCTGGACAAGCCTGGTGGTCAGAAGTCAGC	WT	25#	CCCACTGTCAGAAAATGTCACTACAGATGATAACAGTTGGTAATAACATGGCCTTAATTCAGCC	WT	25#	CTACCAAACATTTGTTGTCCAGCTCCAGGACCCACGGGAACCCAGGAGGCAGGACCCACAGACG	WT
	AGGGGAAACCCTCGCTGGAGCAATCTCCAGCAGTCCTGGACAAGCCTGGTGGTCAGAAGTCAGC	WT		CCCACTGTCAGAAAATGTCACTACAGATGATAACAGTTGGTAATAACATGGCCTTAATTCAGCC	WT		CTACCAAACATTTGTTGTCCAGCTCCAGGACCCACGGGAACCCAGGAGGCAGGACCCACAGACG	WT
26#	AGGGGAAACCCTCGCTGGAGCAATCTCCAGCAGTCCTGGACAAGCCTGGTGGTCAGAAGTCAGC	WT	26#	CCCACTGTCAGAAAATGTCACTACAGATGATAACAGTTGGTAATAACATGGCCTTAATTCAGCC	WT	26#	CTACCAAACATTTGTTGTCCAGCTCCAGGACCCACGGGAACCCAGGAGGCAGGACCCACAGACG	WT
	AGGGGAAACCCTCGCTGGAGCAATCTCCAGCAGTCCTGGACAAGCCTGGTGGTCAGAAGTCAGC	WT		CCCACTGTCAGAAAATGTCACTACAGATGATAACAGTTGGTAATAACATGGCCTTAATTCAGCC	WT		CTACCAAACATTTGTTGTCCAGCTCCAGGACCCACGGGAACCCAGGAGGCAGGACCCACAGACG	WT
27#	AGGGGAAACCCTCGCTGGAGCAATCTCCAGCAGTCCTGGACAAGCCTGGTGGTCAGAAGTCAGC	WT	27#	CCCACTGTCAGAAAATGTCACTACAGATGATAACAGTTGGTAATAACATGGCCTTAATTCAGCC	WT	27#	CTACCAAACATTTGTTGTCCAGCTCCAGGACCCACGGGAACCCAGGAGGCAGGACCCACAGACG	WT
	AGGGGAAACCCTCGCTGGAGCAATCTCCAGCAGTCCTGGACAAGCCTGGTGGTCAGAAGTCAGC	WT		CCCACTGTCAGAAAATGTCACTACAGATGATAACAGTTGGTAATAACATGGCCTTAATTCAGCC	WT		CTACCAAACATTTGTTGTCCAGCTCCAGGACCCACGGGAACCCAGGAGGCAGGACCCACAGACG	WT
28#	AGGGGAAACCCTCGCTGGAGCAATCTCCAGCAGTCCTGGACAAGCCTGGTGGTCAGAAGTCAGC	WT	28#	CCCACTGTCAGAAAATGTCACTACAGATGATAACAGTTGGTAATAACATGGCCTTAATTCAGCC	WT	28#	CTACCAAACATTTGTTGTCCAGCTCCAGGACCCACGGGAACCCAGGAGGCAGGACCCACAGACG	WT
	AGGGGAAACCCTCGCTGGAGCAATCTCCAGCAGTCCTGGACAAGCCTGGTGGTCAGAAGTCAGC	WT		CCCACTGTCAGAAAATGTCACTACAGATGATAACAGTTGGTAATAACATGGCCTTAATTCAGCC	WT		CTACCAAACATTTGTTGTCCAGCTCCAGGACCCACGGGAACCCAGGAGGCAGGACCCACAGACG	WT
29#	AGGGGAAACCCTCGCTGGAGCAATCTCCAGCAGTCCTGGACAAGCCTGGTGGTCAGAAGTCAGC	WT	29#	CCCACTGTCAGAAAATGTTACTACAGATGATAACAGTTGGTAATAACATGGCCTTAATTCAGCC	Point mutation	29#	CTACCAAACATTTGTTGTCCAGCTCCAGGACCCACGGGAACCCAGGAGGCAGGACCCACAGACG	WT
	AGGGGAAACCCTCGCTGGAGCAATCTCCAGCAGTCCTGGACAAGCCTGGTGGTCAGAAGTCAGC	WT		CCCACTGTCAGAAAATGTTATTACAGATGATAACAGTTGGTAATAACATGGCCTTAATTCAGCC	Point mutation		CTACCAAACATTTGTTGTTTAGCTCCAGGACCCACGGGAACCCAGGAGGCAGGACCCACAGACG	Point mutation
30#	AGGGGAAACCCTCGCTGGAGCAATCTCCAGCAGTCCTGGACAAGCCTGGTGGTCAGAAGTCAGC	WT	30#	CCCACTGTCAGAAAATGTCACTACAGATGATAACAGTTGGTAATAACATGGCCTTAATTCAGCC	WT	30#	CTACCAAACATTTGTTGTCCAGCTCCAGGACCCACGGGAACCCAGGAGGCAGGACCCACAGACG	WT
	AGGGGAAACCCTCGCTGGAGCAATCTCCAGCAGTCCTGGACAAGCCTGGTGGTCAGAAGTCAGC	WT		CCCACTGTCAGAAAATGTCACTACAGATGATAACAGTTGGTAATAACATGGCCTTAATTCAGCC	WT		CTACCAAACATTTGTTGTCCAGCTCCAGGACCCACGGGAACCCAGGAGGCAGGACCCACAGACG	WT
31#	AGGGGAAACCCTCGCTGGAGCAATCTCCAGCAGTCCTGGACAAGCCTGGTGGTCAGAAGTCAGC	WT	31#	CCCACTGTCAGAAAATGTTACTACAGATGATAACAGTTGGTAATAACATGGCCTTAATTCAGCC	Point mutation	31#	CTACCAAACATTTGTTGTCCAGCTCCAGGACCCACGGGAACCCAGGAGGCAGGACCCACAGACG	WT
	AGGGGAAACCCTCGCTGGAGCAATCTCCAGCAGTCCTGGACAAGCCTGGTGGTCAGAAGTCAGC	WT		CCCACTGTCAGAAAATGTTATTATAGATGATAACAGTTGGTAATAACATGGCCTTAATTCAGCC	Point mutation		CTACCAAACATTTGTTGTCCAGCTCCAGGACCCACGGGAACCCAGGAGGCAGGACCCACAGACG	WT
32#	AGGGGAAACCCTCGCTGGAGCAATCTCCAGCAGTCCTGGACAAGCCTGGTGGTCAGAAGTCAGC	WT	32#	CCCACTGTCAGAAAATGTCATTACAGATGATAACAGTTGGTAATAACATGGCCTTAATTCAGCC	Point mutation	32#	CTACCAAACATTTGTTGTCCAGCTCCAGGACCCACGGGAACCCAGGAGGCAGGACCCACAGACG	WT
	AGGGGAAACCCTCGCTGGAGCAATCTCCAGCAGTCCTGGACAAGCCTGGTGGTCAGAAGTCAGC	WT		CCCACTGTCAGAAAATGTTATTATAGATGATAACAGTTGGTAATAACATGGCCTTAATTCAGCC	Point mutation		CTACCAAACATTTGTTGTCCAGCTCCAGGACCCACGGGAACCCAGGAGGCAGGACCCACAGACG	WT
33#	AGGGGAAACCCTCGCTGGAGCAATCTCCAGCAGTCCTGGACAAGCCTGGTGGTCAGAAGTCAGC	WT	33#	CCCACTGTCAGAAAATGTCACTACAGATGATAACAGTTGGTAATAACATGGCCTTAATTCAGCC	WT	33#	CTACCAAACATTTGTTGTCCAGCTCCAGGACCCACGGGAACCCAGGAGGCAGGACCCACAGACG	WT
	AGGGGAAACCCTCGCTGGAGTAATCTCCAGCAGTCCTGGACAAGCCTGGTGGTCAGAAGTCAGC	Point mutation		CCCACTGTCAGAAAATGTCACTACAGATGATAACAGTTGGTAATAACATGGCCTTAATTCAGCC	WT		CTACCAAACATTTGTTGTCCAGCTCCAGGACCCACGGGAACCCAGGAGGCAGGACCCACAGACG	WT
34#	AGGGGAAACCCTCGCTGGAGCAATCTCCAGCAGTCCTGGACAAGCCTGGTGGTCAGAAGTCAGC	WT	34#	CCCACTGTCAGAAAATGTCACTACAGATGATAACAGTTGGTAATAACATGGCCTTAATTCAGCC	WT	34#	CTACCAAACATTTGTTGTCCAGCTCCAGGACCCACGGGAACCCAGGAGGCAGGACCCACAGACG	WT
	AGGGGAAACCCTCGCTGGAGCAATCTCCAGCAGTCCTGGACAAGCCTGGTGGTCAGAAGTCAGC	WT		CCCACTGTCAGAAAATGTCACTACAGATGATAACAGTTGGTAATAACATGGCCTTAATTCAGCC	WT		CTACCAAACATTTGTTGTCCAGCTCCAGGACCCACGGGAACCCAGGAGGCAGGACCCACAGACG	WT
35#	AGGGGAAACCCTCGCTGGAGCAATCTCCAGCAGTCCTGGACAAGCCTGGTGGTCAGAAGTCAGC	WT	35#	CCCACTGTCAGAAAATGTCACTACAGATGATAACAGTTGGTAATAACATGGCCTTAATTCAGCC	WT	35#	CTACCAAACATTTGTTGTCCAGCTCCAGGACCCACGGGAACCCAGGAGGCAGGACCCACAGACG	WT
	AGGGGAAACCCTCGCTGGAGCAATCTCCAGCAGTCCTGGACAAGCCTGGTGGTCAGAAGTCAGC	WT		CCCACTGTCAGAAAATGTCACTACAGATGATAACAGTTGGTAATAACATGGCCTTAATTCAGCC	WT		CTACCAAACATTTGTTGTCCAGCTCCAGGACCCACGGGAACCCAGGAGGCAGGACCCACAGACG	WT
36#	AGGGGAAACCCTCGCTGGAGCAATCTCCAGCAGTCCTGGACAAGCCTGGTGGTCAGAAGTCAGC	WT	36#	CCCACTGTCAGAAAATGTCACTATAGATGATAACAGTTGGTAATAACATGGCCTTAATTCAGCC	Point mutation	36#	CTACCAAACATTTGTTGTCCAGCTCCAGGACCCACGGGAACCCAGGAGGCAGGACCCACAGACG	WT
	AGGGGAAACCCTCGCTGGAGCAATCTCCAGCAGTCCTGGACAAGCCTGGTGGTCAGAAGTCAGC	WT		CCCACTGTCAGAAAATGTCACTATAGATGATAACAGTTGGTAATAACATGGCCTTAATTCAGCC	Point mutation		CTACCAAACATTTGTTGTCCAGCTCCAGGACCCACGGGAACCCAGGAGGCAGGACCCACAGACG	WT
37#	AGGGGAAACCCTCGCTGGAGCAATCTCCAGCAGTCCTGGACAAGCCTGGTGGTCAGAAGTCAGC	WT	37#	CCCACTGTCAGAAAATGTTACTACAGATGATAACAGTTGGTAATAACATGGCCTTAATTCAGCC	WT	37#	CTACCAAACATTTGTTGTCCAGCTCCAGGACCCACGGGAACCCAGGAGGCAGGACCCACAGACG	WT
	AGGGGAAACCCTCGCTGGAGTAATCTCCAGCAGTCCTGGACAAGCCTGGTGGTCAGAAGTCAGC	Point mutation		CCCACTGTCAGAAAATGTTATTATAGATGATAACAGTTGGTAATAACATGGCCTTAATTCAGCC	Point mutation		CTACCAAACATTTGTTGTCCAGCTCCAGGACCCACGGGAACCCAGGAGGCAGGACCCACAGACG	WT
38#	AGGGGAAACCCTCGCTGGAGCAATCTCCAGCAGTCCTGGACAAGCCTGGTGGTCAGAAGTCAGC	WT	38#	CCCACTGTCAGAAAATGTCACTACAGATGATAACAGTTGGTAATAACATGGCCTTAATTCAGCC	WT	38#	CTACCAAACATTTGTTGTCCAGCTCCAGGACCCACGGGAACCCAGGAGGCAGGACCCACAGACG	WT
	AGGGGAAACCCTCGCTGGAGCAATCTCCAGCAGTCCTGGACAAGCCTGGTGGTCAGAAGTCAGC	WT		CCCACTGTCAGAAAATGTCACTACAGATGATAACAGTTGGTAATAACATGGCCTTAATTCAGCC	WT		CTACCAAACATTTGTTGTCCAGCTCCAGGACCCACGGGAACCCAGGAGGCAGGACCCACAGACG	WT
39#	AGGGGAAACCCTCGCTGGAGCAATCTCCAGCAGTCCTGGACAAGCCTGGTGGTCAGAAGTCAGC	WT	39#	CCCACTGTCAGAAAATGTCATTACAGATGATAACAGTTGGTAATAACATGGCCTTAATTCAGCC	Point mutation	39#	CTACCAAACATTTGTTGTCCAGCTCCAGGACCCACGGGAACCCAGGAGGCAGGACCCACAGACG	WT
	AGGGGAAACCCTCGCTGGAGTAATCTCCAGCAGTCCTGGACAAGCCTGGTGGTCAGAAGTCAGC	Point mutation		CCCACTGTCAGAAAATGTCATTATAGATGATAACAGTTGGTAATAACATGGCCTTAATTCAGCC	Point mutation		CTACCAAACATTTGTTGTCCAGCTCCAGGACCCACGGGAACCCAGGAGGCAGGACCCACAGACG	WT
40#	AGGGGAAACCCTCGCTGGAGCAATCTCCAGCAGTCCTGGACAAGCCTGGTGGTCAGAAGTCAGC	WT	40#	CCCACTGTCAGAAAATGTCATTACAGATGATAACAGTTGGTAATAACATGGCCTTAATTCAGCC	Point mutation	40#	CTACCAAACATTTGTTGTCCAGCTCCAGGACCCACGGGAACCCAGGAGGCAGGACCCACAGACG	WT
	AGGGGAAACCCTCGCTGGAGCAATCTCCAGCAGTCCTGGACAAGCCTGGTGGTCAGAAGTCAGC	WT		CCCACTGTCAGAAAATGTCATTATAGATGATAACAGTTGGTAATAACATGGCCTTAATTCAGCC	Point mutation		CTACCAAACATTTGTTGTCCAGCTCCAGGACCCACGGGAACCCAGGAGGCAGGACCCACAGACG	WT
41#	AGGGGAAACCCTCGCTGGAGCAATCTCCAGCAGTCCTGGACAAGCCTGGTGGTCAGAAGTCAGC	WT	41#	CCCACTGTCAGAAAATGTCACTACAGATGATAACAGTTGGTAATAACATGGCCTTAATTCAGCC	WT	41#	CTACCAAACATTTGTTGTCCAGCTCCAGGACCCACGGGAACCCAGGAGGCAGGACCCACAGACG	WT
	AGGGGAAACCCTCGCTGGAGCAATCTCCAGCAGTCCTGGACAAGCCTGGTGGTCAGAAGTCAGC	WT		CCCACTGTCAGAAAATGTCACTACAGATGATAACAGTTGGTAATAACATGGCCTTAATTCAGCC	WT		CTACCAAACATTTGTTGTCCAGCTCCAGGACCCACGGGAACCCAGGAGGCAGGACCCACAGACG	WT
42#	AGGGGAAACCCTCGCTGGAGCAATCTCCAGCAGTCCTGGACAAGCCTGGTGGTCAGAAGTCAGC	WT	42#	CCCACTGTCAGAAAATGTCACTACAGATGATAACAGTTGGTAATAACATGGCCTTAATTCAGCC	WT	42#	CTACCAAACATTTGTTGTCCAGCTCCAGGACCCACGGGAACCCAGGAGGCAGGACCCACAGACG	WT
	AGGGGAAACCCTCGCTGGAGCAATCTCCAGCAGTCCTGGACAAGCCTGGTGGTCAGAAGTCAGC	WT		CCCACTGTCAGAAAATGTCACTACAGATGATAACAGTTGGTAATAACATGGCCTTAATTCAGCC	WT		CTACCAAACATTTGTTGTCCAGCTCCAGGACCCACGGGAACCCAGGAGGCAGGACCCACAGACG	WT
43#	AGGGGAAACCCTCGCTGGAGCAATCTCCAGCAGTCCTGGACAAGCCTGGTGGTCAGAAGTCAGC	WT	43#	CCCACTGTCAGAAAATGTCACTACAGATGATAACAGTTGGTAATAACATGGCCTTAATTCAGCC	WT	43#	CTACCAAACATTTGTTGTCCAGCTCCAGGACCCACGGGAACCCAGGAGGCAGGACCCACAGACG	WT
	AGGGGAAACCCTCGCTGGAGCAATCTCCAGCAGTCCTGGACAAGCCTGGTGGTCAGAAGTCAGC	WT		CCCACTGTCAGAAAATGTCACTACAGATGATAACAGTTGGTAATAACATGGCCTTAATTCAGCC	WT		CTACCAAACATTTGTTGTCCAGCTCCAGGACCCACGGGAACCCAGGAGGCAGGACCCACAGACG	WT
44#	AGGGGAAACCCTCGCTGGAGCAATCTCCAGCAGTCCTGGACAAGCCTGGTGGTCAGAAGTCAGC	WT	44#	CCCACTGTCAGAAAATGTCACTACAGATGATAACAGTTGGTAATAACATGGCCTTAATTCAGCC	WT	44#	CTACCAAACATTTGTTGTCCAGCTCCAGGACCCACGGGAACCCAGGAGGCAGGACCCACAGACG	WT
	AGGGGAAACCCTCGCTGGAGCAATCTCCAGCAGTCCTGGACAAGCCTGGTGGTCAGAAGTCAGC	WT		CCCACTGTCAGAAAATGTTATTATAGATGATAACAGTTGGTAATAACATGGCCTTAATTCAGCC	Point mutation		CTACCAAACATTTGTTGTCCAGCTCCAGGACCCACGGGAACCCAGGAGGCAGGACCCACAGACG	WT
45#	AGGGGAAACCCTCGCTGGAGCAATCTCCAGCAGTCCTGGACAAGCCTGGTGGTCAGAAGTCAGC	WT	45#	CCCACTGTCAGAAAATGTCACTACAGATGATAACAGTTGGTAATAACATGGCCTTAATTCAGCC	WT	45#	CTACCAAACATTTGTTGTCCAGCTCCAGGACCCACGGGAACCCAGGAGGCAGGACCCACAGACG	WT
	AGGGGAAACCCTCGCTGGAGCAATCTCCAGCAGTCCTGGACAAGCCTGGTGGTCAGAAGTCAGC	WT		CCCACTGTCAGAAAATGTCACTACAGATGATAACAGTTGGTAATAACATGGCCTTAATTCAGCC	WT		CTACCAAACATTTGTTGTCCAGCTCCAGGACCCACGGGAACCCAGGAGGCAGGACCCACAGACG	WT
46#	AGGGGAAACCCTCGCTGGAGCAATCTCCAGCAGTCCTGGACAAGCCTGGTGGTCAGAAGTCAGC	WT	46#	CCCACTGTCAGAAAATGTCACTACAGATGATAACAGTTGGTAATAACATGGCCTTAATTCAGCC	WT	46#	CTACCAAACATTTGTTGTCCAGCTCCAGGACCCACGGGAACCCAGGAGGCAGGACCCACAGACG	WT
	AGGGGAAACCCTCGCTGGAGCAATCTCCAGCAGTCCTGGACAAGCCTGGTGGTCAGAAGTCAGC	WT		CCCACTGTCAGAAAATGTCACTACAGATGATAACAGTTGGTAATAACATGGCCTTAATTCAGCC	WT		CTACCAAACATTTGTTGTCCAGCTCCAGGACCCACGGGAACCCAGGAGGCAGGACCCACAGACG	WT
47#	AGGGGAAACCCTCGCTGGAGCAATCTCCAGCAGTCCTGGACAAGCCTGGTGGTCAGAAGTCAGC	WT	47#	CCCACTGTCAGAAAATGTCACTACAGATGATAACAGTTGGTAATAACATGGCCTTAATTCAGCC	Point mutation	47#	CTACCAAACATTTGTTGTCCAGCTCCAGGACCCACGGGAACCCAGGAGGCAGGACCCACAGACG	WT
	AGGGGAAACCCTCGCTGGAGTAATCTCCAGCAGTCCTGGACAAGCCTGGTGGTCAGAAGTCAGC	Point mutation		CCCACTGTCAGAAAATGTTACTATAGATGATAACAGTTGGTAATAACATGGCCTTAATTCAGCC	Point mutation		CTACCAAACATTTGTTGTCCAGCTCCAGGACCCACGGGAACCCAGGAGGCAGGACCCACAGACG	WT
48#	AGGGGAAACCCTCGCTGGAGCAATCTCCAGCAGTCCTGGACAAGCCTGGTGGTCAGAAGTCAGC	WT	48#	CCCACTGTCAGAAAATGTCACTACAGATGATAACAGTTGGTAATAACATGGCCTTAATTCAGCC	WT	48#	CTACCAAACATTTGTTGTCCAGCTCCAGGACCCACGGGAACCCAGGAGGCAGGACCCACAGACG	WT
	AGGGGAAACCCTCGCTGGAGCAATCTCCAGCAGTCCTGGACAAGCCTGGTGGTCAGAAGTCAGC	WT		CCCACTGTCAGAAAATGTCACTACAGATGATAACAGTTGGTAATAACATGGCCTTAATTCAGCC	WT		CTACCAAACATTTGTTGTCCAGCTCCAGGACCCACGGGAACCCAGGAGGCAGGACCCACAGACG	WT
49#	AGGGGAAACCCTCGCTGGAGCAATCTCCAGCAGTCCTGGACAAGCCTGGTGGTCAGAAGTCAGC	WT	49#	CCCACTGTCAGAAAATGTCAATACAGATGATAACAGTTGGTAATAACATGGCCTTAATTCAGCC	WT	49#	CTACCAAACATTTGTTGTCCAGCTCCAGGACCCACGGGAACCCAGGAGGCAGGACCCACAGACG	WT
	AGGGGAAACCCTCGCTGGAGCAATCTCCAGCAGTCCTGGACAAGCCTGGTGGTCAGAAGTCAGC	WT		CCCACTGTCAGAAAATGTCAATATAGATGATAACAGTTGGTAATAACATGGCCTTAATTCAGCC	Point mutation		CTACCAAACATTTGTTGTCCAGCTCCAGGACCCACGGGAACCCAGGAGGCAGGACCCACAGACG	WT
50#	AGGGGAAACCCTCGCTGGAGCAATCTCCAGCAGTCCTGGACAAGCCTGGTGGTCAGAAGTCAGC	WT	50#	CCCACTGTCAGAAAATGTCACTACAGATGATAACAGTTGGTAATAACATGGCCTTAATTCAGCC	WT	50#	CTACCAAACATTTGTTGTCCAGCTCCAGGACCCACGGGAACCCAGGAGGCAGGACCCACAGACG	WT
	AGGGGAAACCCTCGCTGGAGCAATCTCCAGCAGTCCTGGACAAGCCTGGTGGTCAGAAGTCAGC	WT		CCCACTGTCAGAAAATGTCACTACAGATGATAACAGTTGGTAATAACATGGCCTTAATTCAGCC	WT		CTACCAAACATTTGTTGTCCAGCTCCAGGACCCACGGGAACCCAGGAGGCAGGACCCACAGACG	WT
51#	AGGGGAAACCCTCGCTGGAGCAATCTCCAGCAGTCCTGGACAAGCCTGGTGGTCAGAAGTCAGC	WT	51#	CCCACTGTCAGAAAATGTTATTACAGATGATAACAGTTGGTAATAACATGGCCTTAATTCAGCC	Point mutation	51#	CTACCAAACATTTGTTGTCCAGCTCCAGGACCCACGGGAACCCAGGAGGCAGGACCCACAGACG	WT
	AGGGGAAACCCTCGCTGGAGCAATCTCCAGCAGTCCTGGACAAGCCTGGTGGTCAGAAGTCAGC	WT		CCCACTGTCAGAAAATGTTATTATAGATGATAACAGTTGGTAATAACATGGCCTTAATTCAGCC	Point mutation		CTACCAAACATTTGTTGTCCAGCTCCAGGACCCACGGGAACCCAGGAGGCAGGACCCACAGACG	WT
52#	AGGGGAAACCCTCGCTGGAGCAATCTCCAGCAGTCCTGGACAAGCCTGGTGGTCAGAAGTCAGC	WT	52#	CCCACTGTCAGAAAATGTCACTATAGATGATAACAGTTGGTAATAACATGGCCTTAATTCAGCC	Point mutation	52#	CTACCAAACATTTGTTGTCCAGCTCCAGGACCCACGGGAACCCAGGAGGCAGGACCCACAGACG	WT
	AGGGGAAACCCTCGCTGGAGCAATCTCCAGCAGTCCTGGACAAGCCTGGTGGTCAGAAGTCAGC	WT		CCCACTGTCAGAAAATGTCACTATAGATGATAACAGTTGGTAATAACATGGCCTTAATTCAGCC	Point mutation		CTACCAAACATTTGTTGTCCAGCTCCAGGACCCACGGGAACCCAGGAGGCAGGACCCACAGACG	WT
53#	AGGGGAAACCCTCGCTGGAGCAATCTCCAGCAGTCCTGGACAAGCCTGGTGGTCAGAAGTCAGC	WT	53#	CCCACTGTCAGAAAATGTCACTATAGATGATAACAGTTGGTAATAACATGGCCTTAATTCAGCC	Point mutation	53#	CTACCAAACATTTGTTGTCCAGCTCCAGGACCCACGGGAACCCAGGAGGCAGGACCCACAGACG	WT
	AGGGGAAACCCTCGCTGGAGCAATCTCCAGCAGTCCTGGACAAGCCTGGTGGTCAGAAGTCAGC	WT		CCCACTGTCAGAAAATGTCACTATAGATGATAACAGTTGGTAATAACATGGCCTTAATTCAGCC	Point mutation		CTACCAAACATTTGTTGTCCAGCTCCAGGACCCACGGGAACCCAGGAGGCAGGACCCACAGACG	WT
54#	AGGGGAAACCCTCGCTGGAGCAATCTCCAGCAGTCCTGGACAAGCCTGGTGGTCAGAAGTCAGC	WT	54#	CCCACTGTCAGAAAATGTCACTACAGATGATAACAGTTGGTAATAACATGGCCTTAATTCAGCC	WT	54#	CTACCAAACATTTGTTGTCCAGCTCCAGGACCCACGGGAACCCAGGAGGCAGGACCCACAGACG	WT
	AGGGGAAACCCTCGCTGGAGCAATCTCCAGCAGTCCTGGACAAGCCTGGTGGTCAGAAGTCAGC	WT		CCCACTGTCAGAAAATGTCACTACAGATGATAACAGTTGGTAATAACATGGCCTTAATTCAGCC	Point mutation		CTACCAAACATTTGTTGTCCAGCTCCAGGACCCACGGGAACCCAGGAGGCAGGACCCACAGACG	WT
55#	AGGGGAAACCCTCGCTGGAGCAATCTCCAGCAGTCCTGGACAAGCCTGGTGGTCAGAAGTCAGC	WT	55#	CCCACTGTCAGAAAATGTCACTACAGATGATAACAGTTGGTAATAACATGGCCTTAATTCAGCC	WT	55#	CTACCAAACATTTGTTGTCCAGCTCCAGGACCCACGGGAACCCAGGAGGCAGGACCCACAGACG	WT
	AGGGGAAACCCTCGCTGGAGCAATCTCCAGCAGTCCTGGACAAGCCTGGTGGTCAGAAGTCAGC	WT		CCCACTGTCAGAAAATGTCACTACAGATGATAACAGTTGGTAATAACATGGCCTTAATTCAGCC	WT		CTACCAAACATTTGTTGTCCAGCTCCAGGACCCACGGGAACCCAGGAGGCAGGACCCACAGACG	WT
56#	AGGGGAAACCCTCGCTGGAGCAATCTCCAGCAGTCCTGGACAAGCCTGGTGGTCAGAAGTCAGC	WT	56#	CCCACTGTCAGAAAATGTTATTACAGATGATAACAGTTGGTAATAACATGGCCTTAATTCAGCC	Point mutation	56#	CTACCAAACATTTGTTGTCCAGCTCCAGGACCCACGGGAACCCAGGAGGCAGGACCCACAGACG	WT
	AGGGGAAACCCTCGCTGGAGCAATCTCCAGCAGTCCTGGACAAGCCTGGTGGTCAGAAGTCAGC	WT		CCCACTGTCAGAAAATGTTATTATAGATGATAACAGTTGGTAATAACATGGCCTTAATTCAGCC	Point mutation		CTACCAAACATTTGTTGTTTAGCTTTAGGACCCACGGGAACCCAGGAGGCAGGACCCACAGACG	Point mutation
57#	AGGGGAAACCCTCGCTGGAGCAATCTCCAGCAGTCCTGGACAAGCCTGGTGGTCAGAAGTCAGC	WT	57#	CCCACTGTCAGAAAATGTCACTACAGATGATAACAGTTGGTAATAACATGGCCTTAATTCAGCC	WT	57#	CTACCAAACATTTGTTGTCCAGCTCCAGGACCCACGGGAACCCAGGAGGCAGGACCCACAGACG	WT
	AGGGGAAACCCTCGCTGGAGCAATCTCCAGCAGTCCTGGACAAGCCTGGTGGTCAGAAGTCAGC	WT		CCCACTGTCAGAAAATGTCACTACAGATGATAACAGTTGGTAATAACATGGCCTTAATTCAGCC	WT		CTACCAAACATTTGTTGTCCAGCTCCAGGACCCACGGGAACCCAGGAGGCAGGACCCACAGACG	WT
58#	AGGGGAAACCCTCGCTGGAGCAATCTCCAGCAGTCCTGGACAAGCCTGGTGGTCAGAAGTCAGC	WT	58#	CCCACTGTCAGAAAATGTCACTACAGATGATAACAGTTGGTAATAACATGGCCTTAATTCAGCC	WT	58#	CTACCAAACATTTGTTGTCCAGCTCCAGGACCCACGGGAACCCAGGAGGCAGGACCCACAGACG	WT
	AGGGGAAACCCTCGCTGGAGCAATCTCCAGCAGTCCTGGACAAGCCTGGTGGTCAGAAGTCAGC	WT		CCCACTGTCAGAAAATGTTATTATAGATGATAACAGTTGGTAATAACATGGCCTTAATTCAGCC	Point mutation		CTACCAAACATTTGTTGTCCAGCTCCAGGACCCACGGGAACCCAGGAGGCAGGACCCACAGACG	WT
59#	AGGGGAAACCCTCGCTGGAGCAATCTCCAGCAGTCCTGGACAAGCCTGGTGGTCAGAAGTCAGC	WT	59#	CCCACTGTCAGAAAATGTCACTACAGATGATAACAGTTGGTAATAACATGGCCTTAATTCAGCC	WT	59#	CTACCAAACATTTGTTGTCCAGCTCCAGGACCCACGGGAACCCAGGAGGCAGGACCCACAGACG	WT
	AGGGGAAACCCTCGCTGGAGCAATCTCCAGCAGTCCTGGACAAGCCTGGTGGTCAGAAGTCAGC	WT		CCCACTGTCAGAAAATGTCACTACAGATGATAACAGTTGGTAATAACATGGCCTTAATTCAGCC	WT		CTACCAAACATTTGTTGTCCAGCTCCAGGACCCACGGGAACCCAGGAGGCAGGACCCACAGACG	WT
60#	AGGGGAAACCCTCGCTGGAGCAATCTCCAGCAGTCCTGGACAAGCCTGGTGGTCAGAAGTCAGC	WT	60#	CCCACTGTCAGAAAATGTCACTACAGATGATAACAGTTGGTAATAACATGGCCTTAATTCAGCC	WT	60#	CTACCAAACATTTGTTGTCCAGCTCCAGGACCCACGGGAACCCAGGAGGCAGGACCCACAGACG	WT
	AGGGGAAACCCTCGCTGGAGCAATCTCCAGCAGTCCTGGACAAGCCTGGTGGTCAGAAGTCAGC	WT		CCCACTGTCAGAAAATGTCACTACAGATGATAACAGTTGGTAATAACATGGCCTTAATTCAGCC	WT		CTACCAAACATTTGTTGTCCAGCTCCAGGACCCACGGGAACCCAGGAGGCAGGACCCACAGACG	WT
61#	AGGGGAAACCCTCGCTGGAGCAATCTCCAGCAGTCCTGGACAAGCCTGGTGGTCAGAAGTCAGC	WT	61#	CCCACTGTCAGAAAATGTCACTACAGATGATAACAGTTGGTAATAACATGGCCTTAATTCAGCC	WT	61#	CTACCAAACATTTGTTGTCCAGCTCCAGGACCCACGGGAACCCAGGAGGCAGGACCCACAGACG	WT
	AGGGGAAACCCTCGCTGGAGCAATCTCCAGCAGTCCTGGACAAGCCTGGTGGTCAGAAGTCAGC	WT		CCCACTGTCAGAAAATGTCACTACAGATGATAACAGTTGGTAATAACATGGCCTTAATTCAGCC	WT		CTACCAAACATTTGTTGTCCAGCTCCAGGACCCACGGGAACCCAGGAGGCAGGACCCACAGACG	WT
62#	AGGGGAAACCCTCGCTGGAGCAATCTCCAGCAGTCCTGGACAAGCCTGGTGGTCAGAAGTCAGC	WT	62#	CCCACTGTCAGAAAATGTCACTACAGATGATAACAGTTGGTAATAACATGGCCTTAATTCAGCC	WT	62#	CTACCAAACATTTGTTGTCCAGCTCCAGGACCCACGGGAACCCAGGAGGCAGGACCCACAGACG	WT
	AGGGGAAACCCTCGCTGGAGCAATCTCCAGCAGTCCTGGACAAGCCTGGTGGTCAGAAGTCAGC	WT		CCCACTGTCAGAAAATGTCACTACAGATGATAACAGTTGGTAATAACATGGCCTTAATTCAGCC	WT		CTACCAAACATTTGTTGTCCAGCTCCAGGACCCACGGGAACCCAGGAGGCAGGACCCACAGACG	WT
63#	AGGGGAAACCCTCGCTGGAGCAATCTCCAGCAGTCCTGGACAAGCCTGGTGGTCAGAAGTCAGC	WT	63#	CCCACTGTCAGAAAATGTCACTACAGATGATAACAGTTGGTAATAACATGGCCTTAATTCAGCC	WT	63#	CTACCAAACATTTGTTGTCCAGCTCCAGGACCCACGGGAACCCAGGAGGCAGGACCCACAGACG	WT
	AGGGGAAACCCTCGCTGGAGCAATCTCCAGCAGTCCTGGACAAGCCTGGTGGTCAGAAGTCAGC	WT		CCCACTGTCAGAAAATGTCACTACAGATGATAACAGTTGGTAATAACATGGCCTTAATTCAGCC	WT		CTACCAAACATTTGTTGTCCAGCTCCAGGACCCACGGGAACCCAGGAGGCAGGACCCACAGACG	WT
64#	AGGGGAAACCCTCGCTGGAGCAATCTCCAGCAGTCCTGGACAAGCCTGGTGGTCAGAAGTCAGC	WT	64#	CCCACTGTCAGAAAATGTCACTACAGATGATAACAGTTGGTAATAACATGGCCTTAATTCAGCC	WT	64#	CTACCAAACATTTGTTGTCCAGCTCCAGGACCCACGGGAACCCAGGAGGCAGGACCCACAGACG	WT
	AGGGGAAACCCTCGCTGGAGCAATCTCCAGCAGTCCTGGACAAGCCTGGTGGTCAGAAGTCAGC	WT		CCCACTGTCAGAAAATGTTATTATAGATGATAACAGTTGGTAATAACATGGCCTTAATTCAGCC	Point mutation		CTACCAAACATTTGTTGTCCAGCTCCAGGACCCACGGGAACCCAGGAGGCAGGACCCACAGACG	WT
65#	AGGGGAAACCCTCGCTGGAGCAATCTCCAGCAGTCCTGGACAAGCCTGGTGGTCAGAAGTCAGC	WT	65#	CCCACTGTCAGAAAATGTCACTACAGATGATAACAGTTGGTAATAACATGGCCTTAATTCAGCC	WT	65#	CTACCAAACATTTGTTGTCCAGCTCCAGGACCCACGGGAACCCAGGAGGCAGGACCCACAGACG	WT
	AGGGGAAACCCTCGCTGGAGCAATCTCCAGCAGTCCTGGACAAGCCTGGTGGTCAGAAGTCAGC	WT		CCCACTGTCAGAAAATGTCACTACAGATGATAACAGTTGGTAATAACATGGCCTTAATTCAGCC	Point mutation		CTACCAAACATTTGTTGTCCAGCTCCAGGACCCACGGGAACCCAGGAGGCAGGACCCACAGACG	WT
66#	AGGGGAAACCCTCGCTGGAGCAATCTCCAGCAGTCCTGGACAAGCCTGGTGGTCAGAAGTCAGC	WT	66#	CCCACTGTCAGAAAATGTCACTACAGATGATAACAGTTGGTAATAACATGGCCTTAATTCAGCC	WT	66#	CTACCAAACATTTGTTGTCCAGCTCCAGGACCCACGGGAACCCAGGAGGCAGGACCCACAGACG	WT
	AGGGGAAACCCTCGCTGGAGCAATCTCCAGCAGTCCTGGACAAGCCTGGTGGTCAGAAGTCAGC	WT		CCCACTGTCAGAAAATGTCACTACAGATGATAACAGTTGGTAATAACATGGCCTTAATTCAGCC	WT		CTACCAAACATTTGTTGTCCAGCTCCAGGACCCACGGGAACCCAGGAGGCAGGACCCACAGACG	WT
67#	AGGGGAAACCCTCGCTGGAGCAATCTCCAGCAGTCCTGGACAAGCCTGGTGGTCAGAAGTCAGC	WT	67#	CCCACTGTCAGAAAATGTCACTACAGATGATAACAGTTGGTAATAACATGGCCTTAATTCAGCC	WT	67#	CTACCAAACATTTGTTGTCCAGCTCCAGGACCCACGGGAACCCAGGAGGCAGGACCCACAGACG	WT
	AGGGGAAACCCTCGCTGGAGCAATCTCCAGCAGTCCTGGACAAGCCTGGTGGTCAGAAGTCAGC	WT		CCCACTGTCAGAAAATGTCACTACAGATGATAACAGTTGGTAATAACATGGCCTTAATTCAGCC	WT		CTACCAAACATTTGTTGTCCAGCTCCAGGACCCACGGGAACCCAGGAGGCAGGACCCACAGACG	WT
68#	AGGGGAAACCCTCGCTGGAGCAATCTCCAGCAGTCCTGGACAAGCCTGGTGGTCAGAAGTCAGC	WT	68#	CCCACTGTCAGAAAATGTCACTACAGATGATAACAGTTGGTAATAACATGGCCTTAATTCAGCC	WT	68#	CTACCAAACATTTGTTGTCCAGCTCCAGGACCCACGGGAACCCAGGAGGCAGGACCCACAGACG	WT
	AGGGGAAACCCTCGCTGGAGCAATCTCCAGCAGTCCTGGACAAGCCTGGTGGTCAGAAGTCAGC	WT		CCCACTGTCAGAAAATGTCACTACAGATGATAACAGTTGGTAATAACATGGCCTTAATTCAGCC	Point mutation		CTACCAAACATTTGTTGTCCAGCTCCAGGACCCACGGGAACCCAGGAGGCAGGACCCACAGACG	WT
69#	AGGGGAAACCCTCGCTGGAGCAATCTCCAGCAGTCCTGGACAAGCCTGGTGGTCAGAAGTCAGC	WT	69#	CCCACTGTCAGAAAATGTCACTACAGATGATAACAGTTGGTAATAACATGGCCTTAATTCAGCC	WT	69#	CTACCAAACATTTGTTGTCCAGCTCCAGGACCCACGGGAACCCAGGAGGCAGGACCCACAGACG	WT
	AGGGGAAACCCTCGCTGGAGCAATCTCCAGCAGTCCTGGACAAGCCTGGTGGTCAGAAGTCAGC	WT		CCCACTGTCAGAAAATGTCACTACAGATGATAACAGTTGGTAATAACATGGCCTTAATTCAGCC	WT		CTACCAAACATTTGTTGTCCAGCTCCAGGACCCACGGGAACCCAGGAGGCAGGACCCACAGACG	WT
70#	AGGGGAAACCCTCGCTGGAGCAATCTCCAGCAGTCCTGGACAAGCCTGGTGGTCAGAAGTCAGC	WT	70#	CCCACTGTCAGAAAATGTTACTACAGATGATAACAGTTGGTAATAACATGGCCTTAATTCAGCC	Point mutation	70#	CTACCAAACATTTGTTGTCCAGCTCCAGGACCCACGGGAACCCAGGAGGCAGGACCCACAGACG	WT
	AGGGGAAACCCTCGCTGGAGCAATCTCCAGCAGTCCTGGACAAGCCTGGTGGTCAGAAGTCAGC	WT		CCCACTGTCAGAAAATGTTACTATAGATGATAACAGTTGGTAATAACATGGCCTTAATTCAGCC	Point mutation		CTACCAAACATTTGTTGTCCAGCTCCAGGACCCACGGGAACCCAGGAGGCAGGACCCACAGACG	WT
71#	AGGGGAAACCCTCGCTGGAGCAATCTCCAGCAGTCCTGGACAAGCCTGGTGGTCAGAAGTCAGC	WT	71#	CCCACTGTCAGAAAATGTCACTATAGATGATAACAGTTGGTAATAACATGGCCTTAATTCAGCC	Point mutation	71#	CTACCAAACATTTGTTGTCCAGCTCCAGGACCCACGGGAACCCAGGAGGCAGGACCCACAGACG	WT
	AGGGGAAACCCTCGCTGGAGCAATCTCCAGCAGTCCTGGACAAGCCTGGTGGTCAGAAGTCAGC	WT		CCCACTGTCAGAAAATGTCACTATAGATGATAACAGTTGGTAATAACATGGCCTTAATTCAGCC	Point mutation		CTACCAAACATTTGTTGTCCAGCTCCAGGACCCACGGGAACCCAGGAGGCAGGACCCACAGACG	WT
72#	AGGGGAAACCCTCGCTGGAGCAATCTCCAGCAGTCCTGGACAAGCCTGGTGGTCAGAAGTCAGC	WT	72#	CCCACTGTCAGAAAATGTCACTACAGATGATAACAGTTGGTAATAACATGGCCTTAATTCAGCC	WT	72#	CTACCAAACATTTGTTGTCCAGCTCCAGGACCCACGGGAACCCAGGAGGCAGGACCCACAGACG	WT
	AGGGGAAACCCTCGCTGGAGCAATCTCCAGCAGTCCTGGACAAGCCTGGTGGTCAGAAGTCAGC	WT		CCCACTGTCAGAAAATGTCACTACAGATGATAACAGTTGGTAATAACATGGCCTTAATTCAGCC	WT		CTACCAAACATTTGTTGTCCAGCTCCAGGACCCACGGGAACCCAGGAGGCAGGACCCACAGACG	WT
73#	AGGGGAAACCCTCGCTGGAGCAATCTCCAGCAGTCCTGGACAAGCCTGGTGGTCAGAAGTCAGC	WT	73#	CCCACTGTCAGAAAATGTCACTACAGATGATAACAGTTGGTAATAACATGGCCTTAATTCAGCC	WT	73#	CTACCAAACATTTGTTGTCCAGCTCCAGGACCCACGGGAACCCAGGAGGCAGGACCCACAGACG	WT
	AGGGGAAACCCTCGCTGGAGCAATCTCCAGCAGTCCTGGACAAGCCTGGTGGTCAGAAGTCAGC	WT		CCCACTGTCAGAAAATGTCACTACAGATGATAACAGTTGGTAATAACATGGCCTTAATTCAGCC	WT		CTACCAAACATTTGTTGTCCAGCTCCAGGACCCACGGGAACCCAGGAGGCAGGACCCACAGACG	WT
74#	AGGGGAAACCCTCGCTGGAGCAATCTCCAGCAGTCCTGGACAAGCCTGGTGGTCAGAAGTCAGC	WT	74#	CCCACTGTCAGAAAATGTCACTACAGATGATAACAGTTGGTAATAACATGGCCTTAATTCAGCC	WT	74#	CTACCAAACATTTGTTGTCCAGCTCCAGGACCCACGGGAACCCAGGAGGCAGGACCCACAGACG	WT
	AGGGGAAACCCTCGCTGGAGCAATCTCCAGCAGTCCTGGACAAGCCTGGTGGTCAGAAGTCAGC	WT		CCCACTGTCAGAAAATGTCACTACAGATGATAACAGTTGGTAATAACATGGCCTTAATTCAGCC	WT		CTACCAAACATTTGTTGTCCAGCTCCAGGACCCACGGGAACCCAGGAGGCAGGACCCACAGACG	WT
75#	AGGGGAAACCCTCGCTGGAGCAATCTCCAGCAGTCCTGGACAAGCCTGGTGGTCAGAAGTCAGC	WT	75#	CCCACTGTCAGAAAATGTCACTACAGATGATAACAGTTGGTAATAACATGGCCTTAATTCAGCC	WT	75#	CTACCAAACATTTGTTGTCCAGCTCCAGGACCCACGGGAACCCAGGAGGCAGGACCCACAGACG	WT
	AGGGGAAACCCTCGCTGGAGCAATCTCCAGCAGTCCTGGACAAGCCTGGTGGTCAGAAGTCAGC	WT		CCCACTGTCAGAAAATGTCACTACAGATGATAACAGTTGGTAATAACATGGCCTTAATTCAGCC	WT		CTACCAAACATTTGTTGTCCAGCTCCAGGACCCACGGGAACCCAGGAGGCAGGACCCACAGACG	WT
76#	AGGGGAAACCCTCGCTGGAGCAATCTCCAGCAGTCCTGGACAAGCCTGGTGGTCAGAAGTCAGC	WT	76#	CCCACTGTCAGAAAATGTCACTACAGATGATAACAGTTGGTAATAACATGGCCTTAATTCAGCC	WT	76#	CTACCAAACATTTGTTGTCCAGCTCCAGGACCCACGGGAACCCAGGAGGCAGGACCCACAGACG	WT
	AGGGGAAACCCTCGCTGGAGCAATCTCCAGCAGTCCTGGACAAGCCTGGTGGTCAGAAGTCAGC	WT		CCCACTGTCAGAAAATGTCACTACAGATGATAACAGTTGGTAATAACATGGCCTTAATTCAGCC	WT		CTACCAAACATTTGTTGTCCAGCTCCAGGACCCACGGGAACCCAGGAGGCAGGACCCACAGACG	WT
77#	AGGGGAAACCCTCGCTGGAGCAATCTCCAGCAGTCCTGGACAAGCCTGGTGGTCAGAAGTCAGC	WT	77#	CCCACTGTCAGAAAATGTCACTATAGATGATAACAGTTGGTAATAACATGGCCTTAATTCAGCC	Point mutation	77#	CTACCAAACATTTGTTGTCCAGCTCCAGGACCCACGGGAACCCAGGAGGCAGGACCCACAGACG	WT
	AGGGGAAACCCTCGCTGGAGCAATCTCCAGCAGTCCTGGACAAGCCTGGTGGTCAGAAGTCAGC	WT		CCCACTGTCAGAAAATGTCACTATAGATGATAACAGTTGGTAATAACATGGCCTTAATTCAGCC	Point mutation		CTACCAAACATTTGTTGTCCAGCTCCAGGACCCACGGGAACCCAGGAGGCAGGACCCACAGACG	WT
78#	AGGGGAAACCCTCGCTGGAGCAATCTCCAGCAGTCCTGGACAAGCCTGGTGGTCAGAAGTCAGC	WT	78#	CCCACTGTCAGAAAATGTCACTACAGATGATAACAGTTGGTAATAACATGGCCTTAATTCAGCC	WT	78#	CTACCAAACATTTGTTGTCCAGCTCCAGGACCCACGGGAACCCAGGAGGCAGGACCCACAGACG	WT
	AGGGGAAACCCTCGCTGGAGCAATCTCCAGCAGTCCTGGACAAGCCTGGTGGTCAGAAGTCAGC	WT		CCCACTGTCAGAAAATGTCACTACAGATGATAACAGTTGGTAATAACATGGCCTTAATTCAGCC	WT		CTACCAAACATTTGTTGTCCAGCTCCAGGACCCACGGGAACCCAGGAGGCAGGACCCACAGACG	WT
79#	AGGGGAAACCCTCGCTGGAGCAATCTCCAGCAGTCCTGGACAAGCCTGGTGGTCAGAAGTCAGC	WT	79#	CCCACTGTCAGAAAATGTCACTACAGATGATAACAGTTGGTAATAACATGGCCTTAATTCAGCC	WT	79#	CTACCAAACATTTGTTGTCCAGCTCCAGGACCCACGGGAACCCAGGAGGCAGGACCCACAGACG	WT
	AGGGGAAACCCTCGCTGGAGCAATCTCCAGCAGTCCTGGACAAGCCTGGTGGTCAGAAGTCAGC	WT		CCCACTGTCAGAAAATGTCACTACAGATGATAACAGTTGGTAATAACATGGCCTTAATTCAGCC	WT		CTACCAAACATTTGTTGTCCAGCTCCAGGACCCACGGGAACCCAGGAGGCAGGACCCACAGACG	WT
80#	AGGGGAAACCCTCGCTGGAGCAATCTCCAGCAGTCCTGGACAAGCCTGGTGGTCAGAAGTCAGC	WT	80#	CCCACTGTCAGAAAATGTCACTACAGATGATAACAGTTGGTAATAACATGGCCTTAATTCAGCC	WT	80#	CTACCAAACATTTGTTGTCCAGCTCCAGGACCCACGGGAACCCAGGAGGCAGGACCCACAGACG	WT
	AGGGGAAACCCTCGCTGGAGTAATCTCCAGCAGTCCTGGACAAGCCTGGTGGTCAGAAGTCAGC	Point mutation		CCCACTGTCAGAAAATGTCACTACAGATGATAACAGTTGGTAATAACATGGCCTTAATTCAGCC	WT		CTACCAAACATTTGTTGTCCAGCTCCAGGACCCACGGGAACCCAGGAGGCAGGACCCACAGACG	WT
81#	AGGGGAAACCCTCGCTGGAGCAATCTCCAGCAGTCCTGGACAAGCCTGGTGGTCAGAAGTCAGC	WT	81#	CCCACTGTCAGAAAATGTCACTACAGATGATAACAGTTGGTAATAACATGGCCTTAATTCAGCC	WT	81#	CTACCAAACATTTGTTGTCCAGCTCCAGGACCCACGGGAACCCAGGAGGCAGGACCCACAGACG	WT
	AGGGGAAACCCTCGCTGGAGCAATCTCCAGCAGTCCTGGACAAGCCTGGTGGTCAGAAGTCAGC	WT		CCCACTGTCAGAAAATGTCACTACAGATGATAACAGTTGGTAATAACATGGCCTTAATTCAGCC	WT		CTACCAAACATTTGTTGTCCAGCTCCAGGACCCACGGGAACCCAGGAGGCAGGACCCACAGACG	WT
82#	AGGGGAAACCCTCGCTGGAGCAATCTCCAGCAGTCCTGGACAAGCCTGGTGGTCAGAAGTCAGC	WT	82#	CCCACTGTCAGAAAATGTCACTACAGATGATAACAGTTGGTAATAACATGGCCTTAATTCAGCC	WT	82#	CTACCAAACATTTGTTGTCCAGCTCCAGGACCCACGGGAACCCAGGAGGCAGGACCCACAGACG	WT
	AGGGGAAACCCTCGCTGGAGCAATCTCCAGCAGTCCTGGACAAGCCTGGTGGTCAGAAGTCAGC	WT		CCCACTGTCAGAAAATGTCACTACAGATGATAACAGTTGGTAATAACATGGCCTTAATTCAGCC	WT		CTACCAAACATTTGTTGTCCAGCTCCAGGACCCACGGGAACCCAGGAGGCAGGACCCACAGACG	WT
83#	AGGGGAAACCCTCGCTGGAGCAATCTCCAGCAGTCCTGGACAAGCCTGGTGGTCAGAAGTCAGC	WT	83#	CCCACTGTCAGAAAATGTCACTACAGATGATAACAGTTGGTAATAACATGGCCTTAATTCAGCC	WT	83#	CTACCAAACATTTGTTGTCCAGCTCCAGGACCCACGGGAACCCAGGAGGCAGGACCCACAGACG	WT
	AGGGGAAACCCTCGCTGGAGCAATCTCCAGCAGTCCTGGACAAGCCTGGTGGTCAGAAGTCAGC	WT		CCCACTGTCAGAAAATGTCACTACAGATGATAACAGTTGGTAATAACATGGCCTTAATTCAGCC	WT		CTACCAAACATTTGTTGTCCAGCTCCAGGACCCACGGGAACCCAGGAGGCAGGACCCACAGACG	WT
84#	AGGGGAAACCCTCGCTGGAGCAATCTCCAGCAGTCCTGGACAAGCCTGGTGGTCAGAAGTCAGC	WT	84#	CCCACTGTCAGAAAATGTCACTACAGATGATAACAGTTGGTAATAACATGGCCTTAATTCAGCC	WT	84#	CTACCAAACATTTGTTGTCCAGCTCCAGGACCCACGGGAACCCAGGAGGCAGGACCCACAGACG	WT
	AGGGGAAACCCTCGCTGGAGCAATCTCCAGCAGTCCTGGACAAGCCTGGTGGTCAGAAGTCAGC	WT		CCCACTGTCAGAAAATGTCACTACAGATGATAACAGTTGGTAATAACATGGCCTTAATTCAGCC	WT		CTACCAAACATTTGTTGTCCAGCTCCAGGACCCACGGGAACCCAGGAGGCAGGACCCACAGACG	WT
85#	AGGGGAAACCCTCGCTGGAGCAATCTCCAGCAGTCCTGGACAAGCCTGGTGGTCAGAAGTCAGC	WT	85#	CCCACTGTCAGAAAATGTCACTACAGATGATAACAGTTGGTAATAACATGGCCTTAATTCAGCC	WT	85#	CTACCAAACATTTGTTGTCCAGCTCCAGGACCCACGGGAACCCAGGAGGCAGGACCCACAGACG	WT
	AGGGGAAACCCTCGCTGGAGCAATCTCCAGCAGTCCTGGACAAGCCTGGTGGTCAGAAGTCAGC	WT		CCCACTGTCAGAAAATGTCACTACAGATGATAACAGTTGGTAATAACATGGCCTTAATTCAGCC	WT		CTACCAAACATTTGTTGTCCAGCTCCAGGACCCACGGGAACCCAGGAGGCAGGACCCACAGACG	WT
86#	AGGGGAAACCCTCGCTGGAGCAATCTCCAGCAGTCCTGGACAAGCCTGGTGGTCAGAAGTCAGC	WT	86#	CCCACTGTCAGAAAATGTCACTACAGATGATAACAGTTGGTAATAACATGGCCTTAATTCAGCC	WT	86#	CTACCAAACATTTGTTGTCCAGCTCCAGGACCCACGGGAACCCAGGAGGCAGGACCCACAGACG	WT
	AGGGGAAACCCTCGCTGGAGCAATCTCCAGCAGTCCTGGACAAGCCTGGTGGTCAGAAGTCAGC	WT		CCCACTGTCAGAAAATGTTATTATAGATGATAACAGTTGGTAATAACATGGCCTTAATTCAGCC	Point mutation		CTACCAAACATTTGTTGTCCAGCTCCAGGACCCACGGGAACCCAGGAGGCAGGACCCACAGACG	WT
87#	AGGGGAAACCCTCGCTGGAGCAATCTCCAGCAGTCCTGGACAAGCCTGGTGGTCAGAAGTCAGC	WT	87#	CCCACTGTCAGAAAATGTCACTACAGATGATAACAGTTGGTAATAACATGGCCTTAATTCAGCC	WT	87#	CTACCAAACATTTGTTGTCCAGCTCCAGGACCCACGGGAACCCAGGAGGCAGGACCCACAGACG	WT
	AGGGGAAACCCTCGCTGGAGCAATCTCCAGCAGTCCTGGACAAGCCTGGTGGTCAGAAGTCAGC	WT		CCCACTGTCAGAAAATGTCACTACAGATGATAACAGTTGGTAATAACATGGCCTTAATTCAGCC	WT		CTACCAAACATTTGTTGTCCAGCTCCAGGACCCACGGGAACCCAGGAGGCAGGACCCACAGACG	WT
88#	AGGGGAAACCCTCGCTGGAGCAATCTCCAGCAGTCCTGGACAAGCCTGGTGGTCAGAAGTCAGC	WT	88#	CCCACTGTCAGAAAATGTCACTACAGATGATAACAGTTGGTAATAACATGGCCTTAATTCAGCC	WT	88#	CTACCAAACATTTGTTGTCCAGCTCCAGGACCCACGGGAACCCAGGAGGCAGGACCCACAGACG	WT
	AGGGGAAACCCTCGCTGGAGCAATCTCCAGCAGTCCTGGACAAGCCTGGTGGTCAGAAGTCAGC	WT		CCCACTGTCAGAAAATGTCACTACAGATGATAACAGTTGGTAATAACATGGCCTTAATTCAGCC	WT		CTACCAAACATTTGTTGTCCAGCTCCAGGACCCACGGGAACCCAGGAGGCAGGACCCACAGACG	WT
89#	AGGGGAAACCCTCGCTGGAGCAATCTCCAGCAGTCCTGGACAAGCCTGGTGGTCAGAAGTCAGC	WT	89#	CCCACTGTCAGAAAATGTCACTACAGATGATAACAGTTGGTAATAACATGGCCTTAATTCAGCC	WT	89#	CTACCAAACATTTGTTGTCCAGCTCCAGGACCCACGGGAACCCAGGAGGCAGGACCCACAGACG	WT
	AGGGGAAACCCTCGCTGGAGCAATCTCCAGCAGTCCTGGACAAGCCTGGTGGTCAGAAGTCAGC	WT		CCCACTGTCAGAAAATGTCACTACAGATGATAACAGTTGGTAATAACATGGCCTTAATTCAGCC	WT		CTACCAAACATTTGTTGTCCAGCTCCAGGACCCACGGGAACCCAGGAGGCAGGACCCACAGACG	WT
90#	AGGGGAAACCCTCGCTGGAGCAATCTCCAGCAGTCCTGGACAAGCCTGGTGGTCAGAAGTCAGC	WT	90#	CCCACTGTCAGAAAATGTCACTACAGATGATAACAGTTGGTAATAACATGGCCTTAATTCAGCC	WT	90#	CTACCAAACATTTGTTGTCCAGCTCCAGGACCCACGGGAACCCAGGAGGCAGGACCCACAGACG	WT
	AGGGGAAACCCTCGCTGGAGCAATCTCCAGCAGTCCTGGACAAGCCTGGTGGTCAGAAGTCAGC	WT		CCCACTGTCAGAAAATGTCACTACAGATGATAACAGTTGGTAATAACATGGCCTTAATTCAGCC	WT		CTACCAAACATTTGTTGTCCAGCTCCAGGACCCACGGGAACCCAGGAGGCAGGACCCACAGACG	WT
91#	AGGGGAAACCCTCGCTGGAGCAATCTCCAGCAGTCCTGGACAAGCCTGGTGGTCAGAAGTCAGC	WT	91#	CCCACTGTCAGAAAATGTCACTACAGATGATAACAGTTGGTAATAACATGGCCTTAATTCAGCC	WT	91#	CTACCAAACATTTGTTGTCCAGCTCCAGGACCCACGGGAACCCAGGAGGCAGGACCCACAGACG	WT
	AGGGGAAACCCTCGCTGGAGCAATCTCCAGCAGTCCTGGACAAGCCTGGTGGTCAGAAGTCAGC	WT		CCCACTGTCAGAAAATGTCACTACAGATGATAACAGTTGGTAATAACATGGCCTTAATTCAGCC	WT		CTACCAAACATTTGTTGTCCAGCTCCAGGACCCACGGGAACCCAGGAGGCAGGACCCACAGACG	WT
92#	AGGGGAAACCCTCGCTGGAGCAATCTCCAGCAGTCCTGGACAAGCCTGGTGGTCAGAAGTCAGC	WT	92#	CCCACTGTCAGAAAATGTCACTACAGATGATAACAGTTGGTAATAACATGGCCTTAATTCAGCC	WT	92#	CTACCAAACATTTGTTGTCCAGCTCCAGGACCCACGGGAACCCAGGAGGCAGGACCCACAGACG	WT
	AGGGGAAACCCTCGCTGGAGCAATCTCCAGCAGTCCTGGACAAGCCTGGTGGTCAGAAGTCAGC	WT		CCCACTGTCAGAAAATGTCACTACAGATGATAACAGTTGGTAATAACATGGCCTTAATTCAGCC	WT		CTACCAAACATTTGTTGTCCAGCTCCAGGACCCACGGGAACCCAGGAGGCAGGACCCACAGACG	WT
93#	AGGGGAAACCCTCGCTGGAGCAATCTCCAGCAGTCCTGGACAAGCCTGGTGGTCAGAAGTCAGC	WT	93#	CCCACTGTCAGAAAATGTCACTACAGATGATAACAGTTGGTAATAACATGGCCTTAATTCAGCC	WT	93#	CTACCAAACATTTGTTGTCCAGCTCCAGGACCCACGGGAACCCAGGAGGCAGGACCCACAGACG	WT
	AGGGGAAACCCTCGCTGGAGCAATCTCCAGCAGTCCTGGACAAGCCTGGTGGTCAGAAGTCAGC	WT		CCCACTGTCAGAAAATGTCACTACAGATGATAACAGTTGGTAATAACATGGCCTTAATTCAGCC	WT		CTACCAAACATTTGTTGTCCAGCTCCAGGACCCACGGGAACCCAGGAGGCAGGACCCACAGACG	WT
94#	AGGGGAAACCCTCGCTGGAGCAATCTCCAGCAGTCCTGGACAAGCCTGGTGGTCAGAAGTCAGC	WT	94#	CCCACTGTCAGAAAATGTCACTACAGATGATAACAGTTGGTAATAACATGGCCTTAATTCAGCC	WT	94#	CTACCAAACATTTGTTGTCCAGCTCCAGGACCCACGGGAACCCAGGAGGCAGGACCCACAGACG	WT
	AGGGGAAACCCTCGCTGGAGCAATCTCCAGCAGTCCTGGACAAGCCTGGTGGTCAGAAGTCAGC	WT		CCCACTGTCAGAAAATGTCACTACAGATGATAACAGTTGGTAATAACATGGCCTTAATTCAGCC	WT		CTACCAAACATTTGTTGTCCAGCTCCAGGACCCACGGGAACCCAGGAGGCAGGACCCACAGACG	WT
95#	AGGGGAAACCCTCGCTGGAGCAATCTCCAGCAGTCCTGGACAAGCCTGGTGGTCAGAAGTCAGC	WT	95#	CCCACTGTCAGAAAATGTCACTACAGATGATAACAGTTGGTAATAACATGGCCTTAATTCAGCC	WT	95#	CTACCAAACATTTGTTGTCCAGCTCCAGGACCCACGGGAACCCAGGAGGCAGGACCCACAGACG	WT
	AGGGGAAACCCTCGCTGGAGCAATCTCCAGCAGTCCTGGACAAGCCTGGTGGTCAGAAGTCAGC	WT		CCCACTGTCAGAAAATGTCACTACAGATGATAACAGTTGGTAATAACATGGCCTTAATTCAGCC	WT		CTACCAAACATTTGTTGTCCAGCTCCAGGACCCACGGGAACCCAGGAGGCAGGACCCACAGACG	WT
96#	AGGGGAAACCCTCGCTGGAGCAATCTCCAGCAGTCCTGGACAAGCCTGGTGGTCAGAAGTCAGC	WT	96#	CCCACTGTCAGAAAATGTCACTACAGATGATAACAGTTGGTAATAACATGGCCTTAATTCAGCC	WT	96#	CTACCAAACATTTGTTGTCCAGCTCCAGGACCCACGGGAACCCAGGAGGCAGGACCCACAGACG	WT
	AGGGGAAACCCTCGCTGGAGCAATCTCCAGCAGTCCTGGACAAGCCTGGTGGTCAGAAGTCAGC	WT		CCCACTGTCAGAAAATGTCACTACAGATGATAACAGTTGGTAATAACATGGCCTTAATTCAGCC	WT		CTACCAAACATTTGTTGTCCAGCTCCAGGACCCACGGGAACCCAGGAGGCAGGACCCACAGACG	WT
97#	AGGGGAAACCCTCGCTGGAGCAATCTCCAGCAGTCCTGGACAAGCCTGGTGGTCAGAAGTCAGC	WT	97#	CCCACTGTCAGAAAATGTTATTACAGATGATAACAGTTGGTAATAACATGGCCTTAATTCAGCC	Point mutation	97#	CTACCAAACATTTGTTGTCCAGCTCCAGGACCCACGGGAACCCAGGAGGCAGGACCCACAGACG	WT
	AGGGGAAACCCTCGCTGGAGCAATCTCCAGCAGTCCTGGACAAGCCTGGTGGTCAGAAGTCAGC	WT		CCCACTGTCAGAAAATGTTATTACAGATGATAACAGTTGGTAATAACATGGCCTTAATTCAGCC	Point mutation		CTACCAAACATTTGTTGTCCAGCTCCAGGACCCACGGGAACCCAGGAGGCAGGACCCACAGACG	WT
98#	AGGGGAAACCCTCGCTGGAGCAATCTCCAGCAGTCCTGGACAAGCCTGGTGGTCAGAAGTCAGC	WT	98#	CCCACTGTCAGAAAATGTCACTATAGATGATAACAGTTGGTAATAACATGGCCTTAATTCAGCC	Point mutation	98#	CTACCAAACATTTGTTGTCCAGCTCCAGGACCCACGGGAACCCAGGAGGCAGGACCCACAGACG	WT
	AGGGGAAACCCTCGCTGGAGTAATCTCCAGCAGTCCTGGACAAGCCTGGTGGTCAGAAGTCAGC	Point mutation		CCCACTGTCAGAAAATGTCACTATAGATGATAACAGTTGGTAATAACATGGCCTTAATTCAGCC	Point mutation		CTACCAAACATTTGTTGTCCAGCTCCAGGACCCACGGGAACCCAGGAGGCAGGACCCACAGACG	WT
99#	AGGGGAAACCCTCGCTGGAGCAATCTCCAGCAGTCCTGGACAAGCCTGGTGGTCAGAAGTCAGC	WT	99#	CCCACTGTCAGAAAATGTCACTATAGATGATAACAGTTGGTAATAACATGGCCTTAATTCAGCC	Point mutation	99#	CTACCAAACATTTGTTGTCCAGCTCCAGGACCCACGGGAACCCAGGAGGCAGGACCCACAGACG	WT
	AGGGGAAACCCTCGCTGGAGCAATCTCCAGCAGTCCTGGACAAGCCTGGTGGTCAGAAGTCAGC	WT		CCCACTGTCAGAAAATGTCACTATAGATGATAACAGTTGGTAATAACATGGCCTTAATTCAGCC	Point mutation		CTACCAAACATTTGTTGTCCAGCTCCAGGACCCACGGGAACCCAGGAGGCAGGACCCACAGACG	WT
100#	AGGGGAAACCCTCGCTGGAGCAATCTCCAGCAGTCCTGGACAAGCCTGGTGGTCAGAAGTCAGC	WT	100#	CCCACTGTCAGAAAATGTCACTACAGATGATAACAGTTGGTAATAACATGGCCTTAATTCAGCC	WT	100#	CTACCAAACATTTGTTGTCCAGCTCCAGGACCCACGGGAACCCAGGAGGCAGGACCCACAGACG	WT
	AGGGGAAACCCTCGCTGGAGCAATCTCCAGCAGTCCTGGACAAGCCTGGTGGTCAGAAGTCAGC	WT		CCCACTGTCAGAAAATGTCACTACAGATGATAACAGTTGGTAATAACATGGCCTTAATTCAGCC	WT		CTACCAAACATTTGTTGTCCAGCTCCAGGACCCACGGGAACCCAGGAGGCAGGACCCACAGACG	WT
101#	AGGGGAAACCCTCGCTGGAGCAATCTCCAGCAGTCCTGGACAAGCCTGGTGGTCAGAAGTCAGC	WT	101#	CCCACTGTCAGAAAATGTTATTACAGATGATAACAGTTGGTAATAACATGGCCTTAATTCAGCC	Point mutation	101#	CTACCAAACATTTGTTGTCTAGCTCCAGGACCCACGGGAACCCAGGAGGCAGGACCCACAGACG	Point mutation
	AGGGGAAACCCTCGCTGGAGTAATCTCCAGCAGTCCTGGACAAGCCTGGTGGTCAGAAGTCAGC	Point mutation		CCCACTGTCAGAAAATGTTATTATAGATGATAACAGTTGGTAATAACATGGCCTTAATTCAGCC	Point mutation		CTACCAAACATTTGTTGTCTAGCTCCAGGACCCACGGGAACCCAGGAGGCAGGACCCACAGACG	Point mutation
102#	AGGGGAAACCCTCGCTGGAGCAATCTCCAGCAGTCCTGGACAAGCCTGGTGGTCAGAAGTCAGC	WT	102#	CCCACTGTCAGAAAATGTCACTACAGATGATAACAGTTGGTAATAACATGGCCTTAATTCAGCC	WT	102#	CTACCAAACATTTGTTGTCCAGCTCCAGGACCCACGGGAACCCAGGAGGCAGGACCCACAGACG	WT
	AGGGGAAACCCTCGCTGGAGCAATCTCCAGCAGTCCTGGACAAGCCTGGTGGTCAGAAGTCAGC	WT		CCCACTGTCAGAAAATGTCACTACAGATGATAACAGTTGGTAATAACATGGCCTTAATTCAGCC	WT		CTACCAAACATTTGTTGTCCAGCTCCAGGACCCACGGGAACCCAGGAGGCAGGACCCACAGACG	WT
103#	AGGGGAAACCCTCGCTGGAGCAATCTCCAGCAGTCCTGGACAAGCCTGGTGGTCAGAAGTCAGC	WT	103#	CCCACTGTCAGAAAATGTCACTATAGATGATAACAGTTGGTAATAACATGGCCTTAATTCAGCC	Point mutation	103#	CTACCAAACATTTGTTGTCCAGCTCCAGGACCCACGGGAACCCAGGAGGCAGGACCCACAGACG	WT
	AGGGGAAACCCTCGCTGGAGCAATCTCCAGCAGTCCTGGACAAGCCTGGTGGTCAGAAGTCAGC	WT		CCCACTGTCAGAAAATGTCACTATAGATGATAACAGTTGGTAATAACATGGCCTTAATTCAGCC	Point mutation		CTACCAAACATTTGTTGTCCAGCTCCAGGACCCACGGGAACCCAGGAGGCAGGACCCACAGACG	WT
104#	AGGGGAAACCCTCGCTGGAGCAATCTCCAGCAGTCCTGGACAAGCCTGGTGGTCAGAAGTCAGC	WT	104#	CCCACTGTCAGAAAATGTCACTACAGATGATAACAGTTGGTAATAACATGGCCTTAATTCAGCC	WT	104#	CTACCAAACATTTGTTGTCCAGCTCCAGGACCCACGGGAACCCAGGAGGCAGGACCCACAGACG	WT
	AGGGGAAACCCTCGCTGGAGCAATCTCCAGCAGTCCTGGACAAGCCTGGTGGTCAGAAGTCAGC	WT		CCCACTGTCAGAAAATGTTATTATAGATGATAACAGTTGGTAATAACATGGCCTTAATTCAGCC	Point mutation		CTACCAAACATTTGTTGTCCAGCTCCAGGACCCACGGGAACCCAGGAGGCAGGACCCACAGACG	WT
105#	AGGGGAAACCCTCGCTGGAGCAATCTCCAGCAGTCCTGGACAAGCCTGGTGGTCAGAAGTCAGC	WT	105#	CCCACTGTCAGAAAATGTCACTACAGATGATAACAGTTGGTAATAACATGGCCTTAATTCAGCC	WT	105#	CTACCAAACATTTGTTGTCCAGCTCCAGGACCCACGGGAACCCAGGAGGCAGGACCCACAGACG	WT
	AGGGGAAACCCTCGCTGGAGCAATCTCCAGCAGTCCTGGACAAGCCTGGTGGTCAGAAGTCAGC	WT		CCCACTGTCAGAAAATGTCACTACAGATGATAACAGTTGGTAATAACATGGCCTTAATTCAGCC	WT		CTACCAAACATTTGTTGTCCAGCTCCAGGACCCACGGGAACCCAGGAGGCAGGACCCACAGACG	WT
106#	AGGGGAAACCCTCGCTGGAGCAATCTCCAGCAGTCCTGGACAAGCCTGGTGGTCAGAAGTCAGC	WT	106#	CCCACTGTCAGAAAATGTCACTACAGATGATAACAGTTGGTAATAACATGGCCTTAATTCAGCC	WT	106#	CTACCAAACATTTGTTGTCCAGCTCCAGGACCCACGGGAACCCAGGAGGCAGGACCCACAGACG	WT
	AGGGGAAACCCTCGCTGGAGTAATCTCCAGCAGTCCTGGACAAGCCTGGTGGTCAGAAGTCAGC	Point mutation		CCCACTGTCAGAAAATGTCACTACAGATGATAACAGTTGGTAATAACATGGCCTTAATTCAGCC	WT		CTACCAAACATTTGTTGTCCAGCTCCAGGACCCACGGGAACCCAGGAGGCAGGACCCACAGACG	WT
107#	AGGGGAAACCCTCGCTGGAGCAATCTCCAGCAGTCCTGGACAAGCCTGGTGGTCAGAAGTCAGC	WT	107#	CCCACTGTCAGAAAATGTCACTACAGATGATAACAGTTGGTAATAACATGGCCTTAATTCAGCC	WT	107#	CTACCAAACATTTGTTGTCCAGCTCCAGGACCCACGGGAACCCAGGAGGCAGGACCCACAGACG	WT
	AGGGGAAACCCTCGCTGGAGCAATCTCCAGCAGTCCTGGACAAGCCTGGTGGTCAGAAGTCAGC	WT		CCCACTGTCAGAAAATGTCACTACAGATGATAACAGTTGGTAATAACATGGCCTTAATTCAGCC	WT		CTACCAAACATTTGTTGTCCAGCTCCAGGACCCACGGGAACCCAGGAGGCAGGACCCACAGACG	WT
108#	AGGGGAAACCCTCGCTGGAGCAATCTCCAGCAGTCCTGGACAAGCCTGGTGGTCAGAAGTCAGC	WT	108#	CCCACTGTCAGAAAATGTCACTATAGATGATAACAGTTGGTAATAACATGGCCTTAATTCAGCC	Point mutation	108#	CTACCAAACATTTGTTGTTTAGCTCCAGGACCCACGGGAACCCAGGAGGCAGGACCCACAGACG	Point mutation
	AGGGGAAACCCTCGCTGGAGTAATCTCCAGCAGTCCTGGACAAGCCTGGTGGTCAGAAGTCAGC	Point mutation		CCCACTGTCAGAAAATGTCACTATAGATGATAACAGTTGGTAATAACATGGCCTTAATTCAGCC	Point mutation		CTACCAAACATTTGTTGTTTAGCTCCAGGACCCACGGGAACCCAGGAGGCAGGACCCACAGACG	Point mutation
109#	AGGGGAAACCCTCGCTGGAGCAATCTCCAGCAGTCCTGGACAAGCCTGGTGGTCAGAAGTCAGC	WT	109#	CCCACTGTCAGAAAATGTTATTATAGATGATAACAGTTGGTAATAACATGGCCTTAATTCAGCC	Point mutation	109#	CTACCAAACATTTGTTGTCCAGCTCCAGGACCCACGGGAACCCAGGAGGCAGGACCCACAGACG	WT
	AGGGGAAACCCTCGCTGGAGCAATCTCCAGCAGTCCTGGACAAGCCTGGTGGTCAGAAGTCAGC	WT		CCCACTGTCAGAAAATGTTATTATAGATGATAACAGTTGGTAATAACATGGCCTTAATTCAGCC	Point mutation		CTACCAAACATTTGTTGTCCAGCTCCAGGACCCACGGGAACCCAGGAGGCAGGACCCACAGACG	WT
110#	AGGGGAAACCCTCGCTGGAGCAATCTCCAGCAGTCCTGGACAAGCCTGGTGGTCAGAAGTCAGC	WT	110#	CCCACTGTCAGAAAATGTCACTATAGATGATAACAGTTGGTAATAACATGGCCTTAATTCAGCC	Point mutation	110#	CTACCAAACATTTGTTGTCCAGCTCCAGGACCCACGGGAACCCAGGAGGCAGGACCCACAGACG	WT
	AGGGGAAACCCTCGCTGGAGCAATCTCCAGCAGTCCTGGACAAGCCTGGTGGTCAGAAGTCAGC	WT		CCCACTGTCAGAAAATGTCACTATAGATGATAACAGTTGGTAATAACATGGCCTTAATTCAGCC	Point mutation		CTACCAAACATTTGTTGTCCAGCTCCAGGACCCACGGGAACCCAGGAGGCAGGACCCACAGACG	WT
111#	AGGGGAAACCCTCGCTGGAGCAATCTCCAGCAGTCCTGGACAAGCCTGGTGGTCAGAAGTCAGC	WT	111#	CCCACTGTCAGAAAATGTCACTACAGATGATAACAGTTGGTAATAACATGGCCTTAATTCAGCC	WT	111#	CTACCAAACATTTGTTGTCCAGCTCCAGGACCCACGGGAACCCAGGAGGCAGGACCCACAGACG	WT
	AGGGGAAACCCTCGCTGGAGTAATCTCCAGCAGTCCTGGACAAGCCTGGTGGTCAGAAGTCAGC	Point mutation		CCCACTGTCAGAAAATGTCACTACAGATGATAACAGTTGGTAATAACATGGCCTTAATTCAGCC	WT		CTACCAAACATTTGTTGTCCAGCTCCAGGACCCACGGGAACCCAGGAGGCAGGACCCACAGACG	WT
112#	AGGGGAAACCCTCGCTGGAGCAATCTCCAGCAGTCCTGGACAAGCCTGGTGGTCAGAAGTCAGC	WT	112#	CCCACTGTCAGAAAATGTCACTACAGATGATAACAGTTGGTAATAACATGGCCTTAATTCAGCC	WT	112#	CTACCAAACATTTGTTGTCCAGCTCCAGGACCCACGGGAACCCAGGAGGCAGGACCCACAGACG	WT
	AGGGGAAACCCTCGCTGGAGCAATCTCCAGCAGTCCTGGACAAGCCTGGTGGTCAGAAGTCAGC	WT		CCCACTGTCAGAAAATGTCACTACAGATGATAACAGTTGGTAATAACATGGCCTTAATTCAGCC	WT		CTACCAAACATTTGTTGTCCAGCTCCAGGACCCACGGGAACCCAGGAGGCAGGACCCACAGACG	WT
113#	AGGGGAAACCCTCGCTGGAGCAATCTCCAGCAGTCCTGGACAAGCCTGGTGGTCAGAAGTCAGC	WT	113#	CCCACTGTCAGAAAATGTCACTACAGATGATAACAGTTGGTAATAACATGGCCTTAATTCAGCC	WT	113#	CTACCAAACATTTGTTGTCCAGCTCCAGGACCCACGGGAACCCAGGAGGCAGGACCCACAGACG	WT
	AGGGGAAACCCTCGCTGGAGCAATCTCCAGCAGTCCTGGACAAGCCTGGTGGTCAGAAGTCAGC	WT		CCCACTGTCAGAAAATGTCACTACAGATGATAACAGTTGGTAATAACATGGCCTTAATTCAGCC	WT		CTACCAAACATTTGTTGTCCAGCTCCAGGACCCACGGGAACCCAGGAGGCAGGACCCACAGACG	WT
114#	AGGGGAAACCCTCGCTGGAGCAATCTCCAGCAGTCCTGGACAAGCCTGGTGGTCAGAAGTCAGC	WT	114#	CCCACTGTCAGAAAATGTCACTACAGATGATAACAGTTGGTAATAACATGGCCTTAATTCAGCC	WT	114#	CTACCAAACATTTGTTGTCCAGCTCCAGGACCCACGGGAACCCAGGAGGCAGGACCCACAGACG	WT
	AGGGGAAACCCTCGCTGGAGCAATCTCCAGCAGTCCTGGACAAGCCTGGTGGTCAGAAGTCAGC	WT		CCCACTGTCAGAAAATGTCACTACAGATGATAACAGTTGGTAATAACATGGCCTTAATTCAGCC	WT		CTACCAAACATTTGTTGTCCAGCTCCAGGACCCACGGGAACCCAGGAGGCAGGACCCACAGACG	WT
115#	AGGGGAAACCCTCGCTGGAGCAATCTCCAGCAGTCCTGGACAAGCCTGGTGGTCAGAAGTCAGC	WT	115#	CCCACTGTCAGAAAATGTCACTACAGATGATAACAGTTGGTAATAACATGGCCTTAATTCAGCC	WT	115#	CTACCAAACATTTGTTGTCCAGCTCCAGGACCCACGGGAACCCAGGAGGCAGGACCCACAGACG	WT
	AGGGGAAACCCTCGCTGGAGCAATCTCCAGCAGTCCTGGACAAGCCTGGTGGTCAGAAGTCAGC	WT		CCCACTGTCAGAAAATGTCACTACAGATGATAACAGTTGGTAATAACATGGCCTTAATTCAGCC	WT		CTACCAAACATTTGTTGTCCAGCTCCAGGACCCACGGGAACCCAGGAGGCAGGACCCACAGACG	WT
116#	AGGGGAAACCCTCGCTGGAGCAATCTCCAGCAGTCCTGGACAAGCCTGGTGGTCAGAAGTCAGC	WT	116#	CCCACTGTCAGAAAATGTCACTACAGATGATAACAGTTGGTAATAACATGGCCTTAATTCAGCC	WT	116#	CTACCAAACATTTGTTGTCCAGCTCCAGGACCCACGGGAACCCAGGAGGCAGGACCCACAGACG	WT
	AGGGGAAACCCTCGCTGGAGCAATCTCCAGCAGTCCTGGACAAGCCTGGTGGTCAGAAGTCAGC	WT		CCCACTGTCAGAAAATGTCACTACAGATGATAACAGTTGGTAATAACATGGCCTTAATTCAGCC	WT		CTACCAAACATTTGTTGTCCAGCTCCAGGACCCACGGGAACCCAGGAGGCAGGACCCACAGACG	WT
117#	AGGGGAAACCCTCGCTGGAGCAATCTCCAGCAGTCCTGGACAAGCCTGGTGGTCAGAAGTCAGC	WT	117#	CCCACTGTCAGAAAATGTCACTACAGATGATAACAGTTGGTAATAACATGGCCTTAATTCAGCC	WT	117#	CTACCAAACATTTGTTGTCCAGCTCCAGGACCCACGGGAACCCAGGAGGCAGGACCCACAGACG	WT
	AGGGGAAACCCTCGCTGGAGCAATCTCCAGCAGTCCTGGACAAGCCTGGTGGTCAGAAGTCAGC	WT		CCCACTGTCAGAAAATGTCACTACAGATGATAACAGTTGGTAATAACATGGCCTTAATTCAGCC	WT		CTACCAAACATTTGTTGTCCAGCTCCAGGACCCACGGGAACCCAGGAGGCAGGACCCACAGACG	WT
118#	AGGGGAAACCCTCGCTGGAGCAATCTCCAGCAGTCCTGGACAAGCCTGGTGGTCAGAAGTCAGC	WT	118#	CCCACTGTCAGAAAATGTCACTACAGATGATAACAGTTGGTAATAACATGGCCTTAATTCAGCC	WT	118#	CTACCAAACATTTGTTGTCCAGCTCCAGGACCCACGGGAACCCAGGAGGCAGGACCCACAGACG	WT
	AGGGGAAACCCTCGCTGGAGAAATCTCCAGCAGTCCTGGACAAGCCTGGTGGTCAGAAGTCAGC	Point mutation		CCCACTGTCAGAAAATGTCACTACAGATGATAACAGTTGGTAATAACATGGCCTTAATTCAGCC	WT		CTACCAAACATTTGTTGTCCAGCTCCAGGACCCACGGGAACCCAGGAGGCAGGACCCACAGACG	WT
119#	AGGGGAAACCCTCGCTGGAGCAATCTCCAGCAGTCCTGGACAAGCCTGGTGGTCAGAAGTCAGC	WT	119#	CCCACTGTCAGAAAATGTCACTATAGATGATAACAGTTGGTAATAACATGGCCTTAATTCAGCC	Point mutation	119#	CTACCAAACATTTGTTGTCCAGCTCCAGGACCCACGGGAACCCAGGAGGCAGGACCCACAGACG	WT
	AGGGGAAACCCTCGCTGGAGTAATCTTCAGCAGTCCTGGACAAGCCTGGTGGTCAGAAGTCAGC	Point mutation		CCCACTGTCAGAAAATGTCACTATAGATGATAACAGTTGGTAATAACATGGCCTTAATTCAGCC	Point mutation		CTACCAAACATTTGTTGTCCAGCTCCAGGACCCACGGGAACCCAGGAGGCAGGACCCACAGACG	WT
120#	AGGGGAAACCCTCGCTGGAGCAATCTCCAGCAGTCCTGGACAAGCCTGGTGGTCAGAAGTCAGC	WT	120#	CCCACTGTCAGAAAATGTCACTACAGATGATAACAGTTGGTAATAACATGGCCTTAATTCAGCC	WT	120#	CTACCAAACATTTGTTGTCCAGCTCCAGGACCCACGGGAACCCAGGAGGCAGGACCCACAGACG	WT
	AGGGGAAACCCTCGCTGGAGCAATCTCCAGCAGTCCTGGACAAGCCTGGTGGTCAGAAGTCAGC	WT		CCCACTGTCAGAAAATGTCACTACAGATGATAACAGTTGGTAATAACATGGCCTTAATTCAGCC	WT		CTACCAAACATTTGTTGTCCAGCTCCAGGACCCACGGGAACCCAGGAGGCAGGACCCACAGACG	WT
121#	AGGGGAAACCCTCGCTGGAGCAATCTCCAGCAGTCCTGGACAAGCCTGGTGGTCAGAAGTCAGC	WT	121#	CCCACTGTCAGAAAATGTCACTACAGATGATAACAGTTGGTAATAACATGGCCTTAATTCAGCC	WT	121#	CTACCAAACATTTGTTGTCCAGCTCCAGGACCCACGGGAACCCAGGAGGCAGGACCCACAGACG	WT
	AGGGGAAACCCTCGCTGGAGCAATCTCCAGCAGTCCTGGACAAGCCTGGTGGTCAGAAGTCAGC	WT		CCCACTGTCAGAAAATGTCACTACAGATGATAACAGTTGGTAATAACATGGCCTTAATTCAGCC	WT		CTACCAAACATTTGTTGTCCAGCTCCAGGACCCACGGGAACCCAGGAGGCAGGACCCACAGACG	WT
122#	AGGGGAAACCCTCGCTGGAGCAATCTCCAGCAGTCCTGGACAAGCCTGGTGGTCAGAAGTCAGC	WT	122#	CCCACTGTCAGAAAATGTCACTATAGATGATAACAGTTGGTAATAACATGGCCTTAATTCAGCC	Point mutation	122#	CTACCAAACATTTGTTGTCCAGCTCCAGGACCCACGGGAACCCAGGAGGCAGGACCCACAGACG	WT
	AGGGGAAACCCTCGCTGGAGCAATCTCCAGCAGTCCTGGACAAGCCTGGTGGTCAGAAGTCAGC	WT		CCCACTGTCAGAAAATGTCACTATAGATGATAACAGTTGGTAATAACATGGCCTTAATTCAGCC	Point mutation		CTACCAAACATTTGTTGTCCAGCTCCAGGACCCACGGGAACCCAGGAGGCAGGACCCACAGACG	WT
123#	AGGGGAAACCCTCGCTGGAGCAATCTCCAGCAGTCCTGGACAAGCCTGGTGGTCAGAAGTCAGC	WT	123#	CCCACTGTCAGAAAATGTCACTATAGATGATAACAGTTGGTAATAACATGGCCTTAATTCAGCC	Point mutation	123#	CTACCAAACATTTGTTGTCCAGCTCCAGGACCCACGGGAACCCAGGAGGCAGGACCCACAGACG	WT
	AGGGGAAACCCTCGCTGGAGCAATCTCCAGCAGTCCTGGACAAGCCTGGTGGTCAGAAGTCAGC	WT		CCCACTGTCAGAAAATGTCACTATAGATGATAACAGTTGGTAATAACATGGCCTTAATTCAGCC	Point mutation		CTACCAAACATTTGTTGTCCAGCTCCAGGACCCACGGGAACCCAGGAGGCAGGACCCACAGACG	WT
124#	AGGGGAAACCCTCGCTGGAGCAATCTCCAGCAGTCCTGGACAAGCCTGGTGGTCAGAAGTCAGC	WT	124#	CCCACTGTCAGAAAATGTCACTACAGATGATAACAGTTGGTAATAACATGGCCTTAATTCAGCC	WT	124#	CTACCAAACATTTGTTGTCCAGCTCCAGGACCCACGGGAACCCAGGAGGCAGGACCCACAGACG	WT
	AGGGGAAACCCTCGCTGGAGCAATCTCCAGCAGTCCTGGACAAGCCTGGTGGTCAGAAGTCAGC	WT		CCCACTGTCAGAAAATGTCACTACAGATGATAACAGTTGGTAATAACATGGCCTTAATTCAGCC	WT		CTACCAAACATTTGTTGTCCAGCTCCAGGACCCACGGGAACCCAGGAGGCAGGACCCACAGACG	WT
125#	AGGGGAAACCCTCGCTGGAGCAATCTCCAGCAGTCCTGGACAAGCCTGGTGGTCAGAAGTCAGC	WT	125#	CCCACTGTCAGAAAATGTCACTACAGATGATAACAGTTGGTAATAACATGGCCTTAATTCAGCC	WT	125#	CTACCAAACATTTGTTGTCCAGCTCCAGGACCCACGGGAACCCAGGAGGCAGGACCCACAGACG	WT
	AGGGGAAACCCTCGCTGGAGCAATCTCCAGCAGTCCTGGACAAGCCTGGTGGTCAGAAGTCAGC	WT		CCCACTGTCAGAAAATGTCACTACAGATGATAACAGTTGGTAATAACATGGCCTTAATTCAGCC	WT		CTACCAAACATTTGTTGTCCAGCTCCAGGACCCACGGGAACCCAGGAGGCAGGACCCACAGACG	WT
126#	AGGGGAAACCCTCGCTGGAGCAATCTCCAGCAGTCCTGGACAAGCCTGGTGGTCAGAAGTCAGC	WT	126#	CCCACTGTCAGAAAATGTCACTACAGATGATAACAGTTGGTAATAACATGGCCTTAATTCAGCC	WT	126#	CTACCAAACATTTGTTGTCCAGCTCCAGGACCCACGGGAACCCAGGAGGCAGGACCCACAGACG	WT
	AGGGGAAACCCTCGCTGGAGCAATCTCCAGCAGTCCTGGACAAGCCTGGTGGTCAGAAGTCAGC	WT		CCCACTGTCAGAAAATGTCACTACAGATGATAACAGTTGGTAATAACATGGCCTTAATTCAGCC	WT		CTACCAAACATTTGTTGTCCAGCTCCAGGACCCACGGGAACCCAGGAGGCAGGACCCACAGACG	WT
127#	AGGGGAAACCCTCGCTGGAGCAATCTCCAGCAGTCCTGGACAAGCCTGGTGGTCAGAAGTCAGC	WT	127#	CCCACTGTCAGAAAATGTCACTACAGATGATAACAGTTGGTAATAACATGGCCTTAATTCAGCC	WT	127#	CTACCAAACATTTGTTGTCCAGCTCCAGGACCCACGGGAACCCAGGAGGCAGGACCCACAGACG	WT
	AGGGGAAACCCTCGCTGGAGCAATCTCCAGCAGTCCTGGACAAGCCTGGTGGTCAGAAGTCAGC	WT		CCCACTGTCAGAAAATGTCACTACAGATGATAACAGTTGGTAATAACATGGCCTTAATTCAGCC	WT		CTACCAAACATTTGTTGTCCAGCTCCAGGACCCACGGGAACCCAGGAGGCAGGACCCACAGACG	WT
128#	AGGGGAAACCCTCGCTGGAGCAATCTCCAGCAGTCCTGGACAAGCCTGGTGGTCAGAAGTCAGC	WT	128#	CCCACTGTCAGAAAATGTCACTACAGATGATAACAGTTGGTAATAACATGGCCTTAATTCAGCC	WT	128#	CTACCAAACATTTGTTGTCCAGCTCCAGGACCCACGGGAACCCAGGAGGCAGGACCCACAGACG	WT
	AGGGGAAACCCTCGCTGGAGCAATCTCCAGCAGTCCTGGACAAGCCTGGTGGTCAGAAGTCAGC	WT		CCCACTGTCAGAAAATGTCACTACAGATGATAACAGTTGGTAATAACATGGCCTTAATTCAGCC	WT		CTACCAAACATTTGTTGTCCAGCTCCAGGACCCACGGGAACCCAGGAGGCAGGACCCACAGACG	WT
129#	AGGGGAAACCCTCGCTGGAGCAATCTCCAGCAGTCCTGGACAAGCCTGGTGGTCAGAAGTCAGC	WT	129#	CCCACTGTCAGAAAATGTCACTACAGATGATAACAGTTGGTAATAACATGGCCTTAATTCAGCC	WT	129#	CTACCAAACATTTGTTGTCCAGCTCCAGGACCCACGGGAACCCAGGAGGCAGGACCCACAGACG	WT
	AGGGGAAACCCTCGCTGGAGCAATCTCCAGCAGTCCTGGACAAGCCTGGTGGTCAGAAGTCAGC	WT		CCCACTGTCAGAAAATGTCACTACAGATGATAACAGTTGGTAATAACATGGCCTTAATTCAGCC	WT		CTACCAAACATTTGTTGTCCAGCTCCAGGACCCACGGGAACCCAGGAGGCAGGACCCACAGACG	WT
130#	AGGGGAAACCCTCGCTGGAGCAATCTCCAGCAGTCCTGGACAAGCCTGGTGGTCAGAAGTCAGC	WT	130#	CCCACTGTCAGAAAATGTCATTACAGATGATAACAGTTGGTAATAACATGGCCTTAATTCAGCC	Point mutation	130#	CTACCAAACATTTGTTGTCCAGCTCCAGGACCCACGGGAACCCAGGAGGCAGGACCCACAGACG	WT
	AGGGGAAACCCTCGCTGGAGTAATCTCCAGCAGTCCTGGACAAGCCTGGTGGTCAGAAGTCAGC	Point mutation		CCCACTGTCAGAAAATGTTATTATAGATGATAACAGTTGGTAATAACATGGCCTTAATTCAGCC	Point mutation		CTACCAAACATTTGTTGTCCAGCTCCAGGACCCACGGGAACCCAGGAGGCAGGACCCACAGACG	WT
131#	AGGGGAAACCCTCGCTGGAGCAATCTCCAGCAGTCCTGGACAAGCCTGGTGGTCAGAAGTCAGC	WT	131#	CCCACTGTCAGAAAATGTTACTACAGATGATAACAGTTGGTAATAACATGGCCTTAATTCAGCC	Point mutation	131#	CTACCAAACATTTGTTGTCCAGCTCCAGGACCCACGGGAACCCAGGAGGCAGGACCCACAGACG	WT
	AGGGGAAACCCTCGCTGGAGTAATCTCCAGCAGTCCTGGACAAGCCTGGTGGTCAGAAGTCAGC	Point mutation		CCCACTGTCAGAAAATGTTATTATAGATGATAACAGTTGGTAATAACATGGCCTTAATTCAGCC	Point mutation		CTACCAAACATTTGTTGTCCAGCTCCAGGACCCACGGGAACCCAGGAGGCAGGACCCACAGACG	WT
132#	AGGGGAAACCCTCGCTGGAGCAATCTCCAGCAGTCCTGGACAAGCCTGGTGGTCAGAAGTCAGC	WT	132#	CCCACTGTCAGAAAATGTCACTATAGATGATAACAGTTGGTAATAACATGGCCTTAATTCAGCC	Point mutation	132#	CTACCAAACATTTGTTGTCCAGCTCCAGGACCCACGGGAACCCAGGAGGCAGGACCCACAGACG	WT
	AGGGGAAACCCTCGCTGGAGTAATCTCCAGCAGTCCTGGACAAGCCTGGTGGTCAGAAGTCAGC	Point mutation		CCCACTGTCAGAAAATGTCACTATAGATGATAACAGTTGGTAATAACATGGCCTTAATTCAGCC	Point mutation		CTACCAAACATTTGTTGTCCAGCTCCAGGACCCACGGGAACCCAGGAGGCAGGACCCACAGACG	WT
133#	AGGGGAAACCCTCGCTGGAGCAATCTCCAGCAGTCCTGGACAAGCCTGGTGGTCAGAAGTCAGC	WT	133#	CCCACTGTCAGAAAATGTCACTACAGATGATAACAGTTGGTAATAACATGGCCTTAATTCAGCC	WT	133#	CTACCAAACATTTGTTGTCCAGCTCCAGGACCCACGGGAACCCAGGAGGCAGGACCCACAGACG	WT
	AGGGGAAACCCTCGCTGGAGCAATCTCCAGCAGTCCTGGACAAGCCTGGTGGTCAGAAGTCAGC	WT		CCCACTGTCAGAAAATGTCACTACAGATGATAACAGTTGGTAATAACATGGCCTTAATTCAGCC	WT		CTACCAAACATTTGTTGTCCAGCTCCAGGACCCACGGGAACCCAGGAGGCAGGACCCACAGACG	WT
134#	AGGGGAAACCCTCGCTGGAGCAATCTCCAGCAGTCCTGGACAAGCCTGGTGGTCAGAAGTCAGC	WT	134#	CCCACTGTCAGAAAATGTCACTACAGATGATAACAGTTGGTAATAACATGGCCTTAATTCAGCC	WT	134#	CTACCAAACATTTGTTGTCCAGCTCCAGGACCCACGGGAACCCAGGAGGCAGGACCCACAGACG	WT
	AGGGGAAACCCTCGCTGGAGCAATCTCCAGCAGTCCTGGACAAGCCTGGTGGTCAGAAGTCAGC	WT		CCCACTGTCAGAAAATGTCACTACAGATGATAACAGTTGGTAATAACATGGCCTTAATTCAGCC	WT		CTACCAAACATTTGTTGTCCAGCTCCAGGACCCACGGGAACCCAGGAGGCAGGACCCACAGACG	WT
135#	AGGGGAAACCCTCGCTGGAGCAATCTCCAGCAGTCCTGGACAAGCCTGGTGGTCAGAAGTCAGC	WT	135#	CCCACTGTCAGAAAATGTCACTACAGATGATAACAGTTGGTAATAACATGGCCTTAATTCAGCC	WT	135#	CTACCAAACATTTGTTGTCCAGCTCCAGGACCCACGGGAACCCAGGAGGCAGGACCCACAGACG	WT
	AGGGGAAACCCTCGCTGGAGTAATCTCCAGCAGTCCTGGACAAGCCTGGTGGTCAGAAGTCAGC	Point mutation		CCCACTGTCAGAAAATGTCACTACAGATGATAACAGTTGGTAATAACATGGCCTTAATTCAGCC	WT		CTACCAAACATTTGTTGTCCAGCTCCAGGACCCACGGGAACCCAGGAGGCAGGACCCACAGACG	WT
136#	AGGGGAAACCCTCGCTGGAGCAATCTCCAGCAGTCCTGGACAAGCCTGGTGGTCAGAAGTCAGC	WT	136#	CCCACTGTCAGAAAATGTCACTACAGATGATAACAGTTGGTAATAACATGGCCTTAATTCAGCC	WT	136#	CTACCAAACATTTGTTGTCCAGCTCCAGGACCCACGGGAACCCAGGAGGCAGGACCCACAGACG	WT
	AGGGGAAACCCTCGCTGGAGCAATCTCCAGCAGTCCTGGACAAGCCTGGTGGTCAGAAGTCAGC	WT		CCCACTGTCAGAAAATGTCACTACAGATGATAACAGTTGGTAATAACATGGCCTTAATTCAGCC	WT		CTACCAAACATTTGTTGTCCAGCTCCAGGACCCACGGGAACCCAGGAGGCAGGACCCACAGACG	WT
137#	AGGGGAAACCCTCGCTGGAGCAATCTCCAGCAGTCCTGGACAAGCCTGGTGGTCAGAAGTCAGC	WT	137#	CCCACTGTCAGAAAATGTCACTATAGATGATAACAGTTGGTAATAACATGGCCTTAATTCAGCC	Point mutation	137#	CTACCAAACATTTGTTGTCCAGCTCCAGGACCCACGGGAACCCAGGAGGCAGGACCCACAGACG	WT
	AGGGGAAACCCTCGCTGGAGCAATCTCCAGCAGTCCTGGACAAGCCTGGTGGTCAGAAGTCAGC	WT		CCCACTGTCAGAAAATGTCACTATAGATGATAACAGTTGGTAATAACATGGCCTTAATTCAGCC	Point mutation		CTACCAAACATTTGTTGTCCAGCTCCAGGACCCACGGGAACCCAGGAGGCAGGACCCACAGACG	WT
138#	AGGGGAAACCCTCGCTGGAGCAATCTCCAGCAGTCCTGGACAAGCCTGGTGGTCAGAAGTCAGC	WT	138#	CCCACTGTCAGAAAATGTCACTACAGATGATAACAGTTGGTAATAACATGGCCTTAATTCAGCC	WT	138#	CTACCAAACATTTGTTGTCCAGCTCCAGGACCCACGGGAACCCAGGAGGCAGGACCCACAGACG	WT
	AGGGGAAACCCTCGCTGGAGCAATCTCCAGCAGTCCTGGACAAGCCTGGTGGTCAGAAGTCAGC	WT		CCCACTGTCAGAAAATGTCACTACAGATGATAACAGTTGGTAATAACATGGCCTTAATTCAGCC	WT		CTACCAAACATTTGTTGTCCAGCTCCAGGACCCACGGGAACCCAGGAGGCAGGACCCACAGACG	WT
139#	AGGGGAAACCCTCGCTGGAGCAATCTCCAGCAGTCCTGGACAAGCCTGGTGGTCAGAAGTCAGC	WT	139#	CCCACTGTCAGAAAATGTCACTACAGATGATAACAGTTGGTAATAACATGGCCTTAATTCAGCC	WT	139#	CTACCAAACATTTGTTGTCCAGCTCCAGGACCCACGGGAACCCAGGAGGCAGGACCCACAGACG	WT
	AGGGGAAACCCTCGCTGGAGCAATCTCCAGCAGTCCTGGACAAGCCTGGTGGTCAGAAGTCAGC	WT		CCCACTGTCAGAAAATGTCACTACAGATGATAACAGTTGGTAATAACATGGCCTTAATTCAGCC	WT		CTACCAAACATTTGTTGTCCAGCTCCAGGACCCACGGGAACCCAGGAGGCAGGACCCACAGACG	WT
140#	AGGGGAAACCCTCGCTGGAGCAATCTCCAGCAGTCCTGGACAAGCCTGGTGGTCAGAAGTCAGC	WT	140#	CCCACTGTCAGAAAATGTCACTACAGATGATAACAGTTGGTAATAACATGGCCTTAATTCAGCC	WT	140#	CTACCAAACATTTGTTGTCCAGCTCCAGGACCCACGGGAACCCAGGAGGCAGGACCCACAGACG	WT
	AGGGGAAACCCTCGCTGGAGCAATCTCCAGCAGTCCTGGACAAGCCTGGTGGTCAGAAGTCAGC	WT		CCCACTGTCAGAAAATGTCACTACAGATGATAACAGTTGGTAATAACATGGCCTTAATTCAGCC	WT		CTACCAAACATTTGTTGTCCAGCTCCAGGACCCACGGGAACCCAGGAGGCAGGACCCACAGACG	WT
141#	AGGGGAAACCCTCGCTGGAGCAATCTCCAGCAGTCCTGGACAAGCCTGGTGGTCAGAAGTCAGC	WT	141#	CCCACTGTCAGAAAATGTCACTACAGATGATAACAGTTGGTAATAACATGGCCTTAATTCAGCC	WT	141#	CTACCAAACATTTGTTGTCCAGCTCCAGGACCCACGGGAACCCAGGAGGCAGGACCCACAGACG	WT
	AGGGGAAACCCTCGCTGGAGCAATCTCCAGCAGTCCTGGACAAGCCTGGTGGTCAGAAGTCAGC	WT		CCCACTGTCAGAAAATGTCACTACAGATGATAACAGTTGGTAATAACATGGCCTTAATTCAGCC	WT		CTACCAAACATTTGTTGTCCAGCTCCAGGACCCACGGGAACCCAGGAGGCAGGACCCACAGACG	WT
142#	AGGGGAAACCCTCGCTGGAGCAATCTCCAGCAGTCCTGGACAAGCCTGGTGGTCAGAAGTCAGC	WT	142#	CCCACTGTCAGAAAATGTCACTACAGATGATAACAGTTGGTAATAACATGGCCTTAATTCAGCC	WT	142#	CTACCAAACATTTGTTGTCCAGCTCCAGGACCCACGGGAACCCAGGAGGCAGGACCCACAGACG	WT
	AGGGGAAACCCTCGCTGGAGTAATCTCCAGCAGTCCTGGACAAGCCTGGTGGTCAGAAGTCAGC	Point mutation		CCCACTGTCAGAAAATGTTATTATAGATGATAACAGTTGGTAATAACATGGCCTTAATTCAGCC	Point mutation		CTACCAAACATTTGTTGTCCAGCTCCAGGACCCACGGGAACCCAGGAGGCAGGACCCACAGACG	WT
143#	AGGGGAAACCCTCGCTGGAGCAATCTCCAGCAGTCCTGGACAAGCCTGGTGGTCAGAAGTCAGC	WT	143#	CCCACTGTCAGAAAATGTCACTATAGATGATAACAGTTGGTAATAACATGGCCTTAATTCAGCC	Point mutation	143#	CTACCAAACATTTGTTGTCCAGCTCCAGGACCCACGGGAACCCAGGAGGCAGGACCCACAGACG	Δ6
	AGGGGAAACCCTCGCTGGAGCAATCTCCAGCAGTCCTGGACAAGCCTGGTGGTCAGAAGTCAGC	WT		CCCACTGTCAGAAAATGTCACTATAGATGATAACAGTTGGTAATAACATGGCCTTAATTCAGCC	Point mutation		CTACCAAACATTTGTTGTCCAGCTCCAGGACCCACGGGAACCCAGGAGGCAGGACCCACAGACG	WT
144#	AGGGGAAACCCTCGCTGGAGCAATCTCCAGCAGTCCTGGACAAGCCTGGTGGTCAGAAGTCAGC	WT	144#	CCCACTGTCAGAAAATGTCACTACAGATGATAACAGTTGGTAATAACATGGCCTTAATTCAGCC	WT	144#	CTACCAAACATTTGTTGTCCAGCTCCAGGACCCACGGGAACCCAGGAGGCAGGACCCACAGACG	WT
	AGGGGAAACCCTCGCTGGAGCAATCTCCAGCAGTCCTGGACAAGCCTGGTGGTCAGAAGTCAGC	WT		CCCACTGTCAGAAAATGTCACTACAGATGATAACAGTTGGTAATAACATGGCCTTAATTCAGCC	WT		CTACCAAACATTTGTTGTCCAGCTCCAGGACCCACGGGAACCCAGGAGGCAGGACCCACAGACG	WT
145#	AGGGGAAACCCTCGCTGGAGCAATCTCCAGCAGTCCTGGACAAGCCTGGTGGTCAGAAGTCAGC	WT	145#	CCCACTGTCAGAAAATGTCACTACAGATGATAACAGTTGGTAATAACATGGCCTTAATTCAGCC	WT	145#	CTACCAAACATTTGTTGTCCAGCTCCAGGACCCACGGGAACCCAGGAGGCAGGACCCACAGACG	WT
	AGGGGAAACCCTCGCTGGAGCAATCTCCAGCAGTCCTGGACAAGCCTGGTGGTCAGAAGTCAGC	WT		CCCACTGTCAGAAAATGTCACTACAGATGATAACAGTTGGTAATAACATGGCCTTAATTCAGCC	WT		CTACCAAACATTTGTTGTCCAGCTCCAGGACCCACGGGAACCCAGGAGGCAGGACCCACAGACG	WT
146#	AGGGGAAACCCTCGCTGGAGCAATCTCCAGCAGTCCTGGACAAGCCTGGTGGTCAGAAGTCAGC	WT	146#	CCCACTGTCAGAAAATGTCACTACAGATGATAACAGTTGGTAATAACATGGCCTTAATTCAGCC	WT	146#	CTACCAAACATTTGTTGTCCAGCTCCAGGACCCACGGGAACCCAGGAGGCAGGACCCACAGACG	WT
	AGGGGAAACCCTCGCTGGAGTAATCTCCAGCAGTCCTGGACAAGCCTGGTGGTCAGAAGTCAGC	Point mutation		CCCACTGTCAGAAAATGTCACTACAGATGATAACAGTTGGTAATAACATGGCCTTAATTCAGCC	WT		CTACCAAACATTTGTTGTCCAGCTCCAGGACCCACGGGAACCCAGGAGGCAGGACCCACAGACG	WT
147#	AGGGGAAACCCTCGCTGGAGCAATCTCCAGCAGTCCTGGACAAGCCTGGTGGTCAGAAGTCAGC	WT	147#	CCCACTGTCAGAAAATGTTATTACAGATGATAACAGTTGGTAATAACATGGCCTTAATTCAGCC	Point mutation	147#	CTACCAAACATTTGTTGTCCAGCTCCAGGACCCACGGGAACCCAGGAGGCAGGACCCACAGACG	WT
	AGGGGAAACCCTCGCTGGAGTAATCTCCAGCAGTCCTGGACAAGCCTGGTGGTCAGAAGTCAGC	Point mutation		CCCACTGTCAGAAAATGTTATTATAGATGATAACAGTTGGTAATAACATGGCCTTAATTCAGCC	Point mutation		CTACCAAACATTTGTTGTCCAGCTCCAGGACCCACGGGAACCCAGGAGGCAGGACCCACAGACG	WT
148#	AGGGGAAACCCTCGCTGGAGCAATCTCCAGCAGTCCTGGACAAGCCTGGTGGTCAGAAGTCAGC	WT	148#	CCCACTGTCAGAAAATGTCACTACAGATGATAACAGTTGGTAATAACATGGCCTTAATTCAGCC	WT	148#	CTACCAAACATTTGTTGTTTAGCTCCAGGACCCACGGGAACCCAGGAGGCAGGACCCACAGACG	Point mutation
	AGGGGAAACCCTCGCTGGAGTAATCTCCAGCAGTCCTGGACAAGCCTGGTGGTCAGAAGTCAGC	Point mutation		CCCACTGTCAGAAAATGTCACTACAGATGATAACAGTTGGTAATAACATGGCCTTAATTCAGCC	WT		CTACCAAACATTTGTTGTTTAGCTCCAGGACCCACGGGAACCCAGGAGGCAGGACCCACAGACG	Point mutation
149#	AGGGGAAACCCTCGCTGGAGCAATCTCCAGCAGTCCTGGACAAGCCTGGTGGTCAGAAGTCAGC	WT	149#	CCCACTGTCAGAAAATGTCACTACAGATGATAACAGTTGGTAATAACATGGCCTTAATTCAGCC	WT	149#	CTACCAAACATTTGTTGTCCAGCTCCAGGACCCACGGGAACCCAGGAGGCAGGACCCACAGACG	WT
	AGGGGAAACCCTCGCTGGAGCAATCTCCAGCAGTCCTGGACAAGCCTGGTGGTCAGAAGTCAGC	WT		CCCACTGTCAGAAAATGTCACTACAGATGATAACAGTTGGTAATAACATGGCCTTAATTCAGCC	WT		CTACCAAACATTTGTTGTCCAGCTCCAGGACCCACGGGAACCCAGGAGGCAGGACCCACAGACG	WT
150#	AGGGGAAACCCTCGCTGGAGCAATCTCCAGCAGTCCTGGACAAGCCTGGTGGTCAGAAGTCAGC	WT	150#	CCCACTGTCAGAAAATGTCACTATAGATGATAACAGTTGGTAATAACATGGCCTTAATTCAGCC	Point mutation	150#	CTACCAAACATTTGTTGTCCAGCTCCAGGACCCACGGGAACCCAGGAGGCAGGACCCACAGACG	WT
	AGGGGAAACCCTCGCTGGAGCAATCTCCAGCAGTCCTGGACAAGCCTGGTGGTCAGAAGTCAGC	WT		CCCACTGTCAGAAAATGTCACTATAGATGATAACAGTTGGTAATAACATGGCCTTAATTCAGCC	Point mutation		CTACCAAACATTTGTTGTCCAGCTCCAGGACCCACGGGAACCCAGGAGGCAGGACCCACAGACG	WT
151#	AGGGGAAACCCTCGCTGGAGCAATCTCCAGCAGTCCTGGACAAGCCTGGTGGTCAGAAGTCAGC	WT	151#	CCCACTGTCAGAAAATGTCACTACAGATGATAACAGTTGGTAATAACATGGCCTTAATTCAGCC	WT	151#	CTACCAAACATTTGTTGTCCAGCTCCAGGACCCACGGGAACCCAGGAGGCAGGACCCACAGACG	WT
	AGGGGAAACCCTCGCTGGAGTAATCTCCAGCAGTCCTGGACAAGCCTGGTGGTCAGAAGTCAGC	Point mutation		CCCACTGTCAGAAAATGTCACTACAGATGATAACAGTTGGTAATAACATGGCCTTAATTCAGCC	WT		CTACCAAACATTTGTTGTCCAGCTCCAGGACCCACGGGAACCCAGGAGGCAGGACCCACAGACG	WT
152#	AGGGGAAACCCTCGCTGGAGCAATCTCCAGCAGTCCTGGACAAGCCTGGTGGTCAGAAGTCAGC	WT	152#	CCCACTGTCAGAAAATGTCACTACAGATGATAACAGTTGGTAATAACATGGCCTTAATTCAGCC	WT	152#	CTACCAAACATTTGTTGTCCAGCTCCAGGACCCACGGGAACCCAGGAGGCAGGACCCACAGACG	WT
	AGGGGAAACCCTCGCTGGAGTAATCTCCAGCAGTCCTGGACAAGCCTGGTGGTCAGAAGTCAGC	Point mutation		CCCACTGTCAGAAAATGTCACTACAGATGATAACAGTTGGTAATAACATGGCCTTAATTCAGCC	WT		CTACCAAACATTTGTTGTCCAGCTCCAGGACCCACGGGAACCCAGGAGGCAGGACCCACAGACG	WT
153#	AGGGGAAACCCTCGCTGGAGCAATCTCCAGCAGTCCTGGACAAGCCTGGTGGTCAGAAGTCAGC	WT	153#	CCCACTGTCAGAAAATGTCACTATAGATGATAACAGTTGGTAATAACATGGCCTTAATTCAGCC	Point mutation	153#	CTACCAAACATTTGTTGTCCAGCTCCAGGACCCACGGGAACCCAGGAGGCAGGACCCACAGACG	WT
	AGGGGAAACCCTCGCTGGAGTAATCTCCAGCAGTCCTGGACAAGCCTGGTGGTCAGAAGTCAGC	Point mutation		CCCACTGTCAGAAAATGTCACTATAGATGATAACAGTTGGTAATAACATGGCCTTAATTCAGCC	Point mutation		CTACCAAACATTTGTTGTCCAGCTCCAGGACCCACGGGAACCCAGGAGGCAGGACCCACAGACG	WT
154#	AGGGGAAACCCTCGCTGGAGCAATCTCCAGCAGTCCTGGACAAGCCTGGTGGTCAGAAGTCAGC	WT	154#	CCCACTGTCAGAAAATGTCACTACAGATGATAACAGTTGGTAATAACATGGCCTTAATTCAGCC	WT	154#	CTACCAAACATTTGTTGTCCAGCTCCAGGACCCACGGGAACCCAGGAGGCAGGACCCACAGACG	WT
	AGGGGAAACCCTCGCTGGAGCAATCTCCAGCAGTCCTGGACAAGCCTGGTGGTCAGAAGTCAGC	WT		CCCACTGTCAGAAAATGTCACTACAGATGATAACAGTTGGTAATAACATGGCCTTAATTCAGCC	WT		CTACCAAACATTTGTTGTCCAGCTCCAGGACCCACGGGAACCCAGGAGGCAGGACCCACAGACG	WT
155#	AGGGGAAACCCTCGCTGGAGCAATCTCCAGCAGTCCTGGACAAGCCTGGTGGTCAGAAGTCAGC	WT	155#	CCCACTGTCAGAAAATGTCACTATAGATGATAACAGTTGGTAATAACATGGCCTTAATTCAGCC	Point mutation	155#	CTACCAAACATTTGTTGTCCAGCTCCAGGACCCACGGGAACCCAGGAGGCAGGACCCACAGACG	WT
	AGGGGAAACCCTCGCTGGAGCAATCTCCAGCAGTCCTGGACAAGCCTGGTGGTCAGAAGTCAGC	WT		CCCACTGTCAGAAAATGTCACTATAGATGATAACAGTTGGTAATAACATGGCCTTAATTCAGCC	Point mutation		CTACCAAACATTTGTTGTCCAGCTCCAGGACCCACGGGAACCCAGGAGGCAGGACCCACAGACG	WT
156#	AGGGGAAACCCTCGCTGGAGCAATCTCCAGCAGTCCTGGACAAGCCTGGTGGTCAGAAGTCAGC	WT	156#	CCCACTGTCAGAAAATGTCACTACAGATGATAACAGTTGGTAATAACATGGCCTTAATTCAGCC	WT	156#	CTACCAAACATTTGTTGTCCAGCTCCAGGACCCACGGGAACCCAGGAGGCAGGACCCACAGACG	WT
	AGGGGAAACCCTCGCTGGAGCAATCTCCAGCAGTCCTGGACAAGCCTGGTGGTCAGAAGTCAGC	WT		CCCACTGTCAGAAAATGTCACTACAGATGATAACAGTTGGTAATAACATGGCCTTAATTCAGCC	WT		CTACCAAACATTTGTTGTCCAGCTCCAGGACCCACGGGAACCCAGGAGGCAGGACCCACAGACG	WT
157#	AGGGGAAACCCTCGCTGGAGCAATCTCCAGCAGTCCTGGACAAGCCTGGTGGTCAGAAGTCAGC	WT	157#	CCCACTGTCAGAAAATGTCACTACAGATGATAACAGTTGGTAATAACATGGCCTTAATTCAGCC	WT	157#	CTACCAAACATTTGTTGTCCAGCTCCAGGACCCACGGGAACCCAGGAGGCAGGACCCACAGACG	WT
	AGGGGAAACCCTCGCTGGAGCAATCTCCAGCAGTCCTGGACAAGCCTGGTGGTCAGAAGTCAGC	WT		CCCACTGTCAGAAAATGTCACTACAGATGATAACAGTTGGTAATAACATGGCCTTAATTCAGCC	WT		CTACCAAACATTTGTTGTCCAGCTCCAGGACCCACGGGAACCCAGGAGGCAGGACCCACAGACG	WT
158#	AGGGGAAACCCTCGCTGGAGCAATCTCCAGCAGTCCTGGACAAGCCTGGTGGTCAGAAGTCAGC	WT	158#	CCCACTGTCAGAAAATGTCACTACAGATGATAACAGTTGGTAATAACATGGCCTTAATTCAGCC	WT	158#	CTACCAAACATTTGTTGTCCAGCTCCAGGACCCACGGGAACCCAGGAGGCAGGACCCACAGACG	WT
	AGGGGAAACCCTCGCTGGAGCAATCTCCAGCAGTCCTGGACAAGCCTGGTGGTCAGAAGTCAGC	WT		CCCACTGTCAGAAAATGTCACTACAGATGATAACAGTTGGTAATAACATGGCCTTAATTCAGCC	WT		CTACCAAACATTTGTTGTCCAGCTCCAGGACCCACGGGAACCCAGGAGGCAGGACCCACAGACG	WT
159#	AGGGGAAACCCTCGCTGGAGCAATCTCCAGCAGTCCTGGACAAGCCTGGTGGTCAGAAGTCAGC	WT	159#	CCCACTGTCAGAAAATGTCACTACAGATGATAACAGTTGGTAATAACATGGCCTTAATTCAGCC	WT	159#	CTACCAAACATTTGTTGTCCAGCTCCAGGACCCACGGGAACCCAGGAGGCAGGACCCACAGACG	WT
	AGGGGAAACCCTCGCTGGAGCAATCTCCAGCAGTCCTGGACAAGCCTGGTGGTCAGAAGTCAGC	WT		CCCACTGTCAGAAAATGTCAGTATAGATGATAACAGTTGGTAATAACATGGCCTTAATTCAGCC	Point mutation		CTACCAAACATTTGTTGTCCAGCTCCAGGACCCACGGGAACCCAGGAGGCAGGACCCACAGACG	WT
160#	AGGGGAAACCCTCGCTGGAGCAATCTCCAGCAGTCCTGGACAAGCCTGGTGGTCAGAAGTCAGC	WT	160#	CCCACTGTCAGAAAATGTCACTACAGATGATAACAGTTGGTAATAACATGGCCTTAATTCAGCC	WT	160#	CTACCAAACATTTGTTGTCCAGCTCCAGGACCCACGGGAACCCAGGAGGCAGGACCCACAGACG	WT
	AGGGGAAACCCTCGCTGGAGCAATCTCCAGCAGTCCTGGACAAGCCTGGTGGTCAGAAGTCAGC	WT		CCCACTGTCAGAAAATGTCACTACAGATGATAACAGTTGGTAATAACATGGCCTTAATTCAGCC	WT		CTACCAAACATTTGTTGTCCAGCTCCAGGACCCACGGGAACCCAGGAGGCAGGACCCACAGACG	WT
161#	AGGGGAAACCCTCGCTGGAGCAATCTCCAGCAGTCCTGGACAAGCCTGGTGGTCAGAAGTCAGC	WT	161#	CCCACTGTCAGAAAATGTCACTACAGATGATAACAGTTGGTAATAACATGGCCTTAATTCAGCC	WT	161#	CTACCAAACATTTGTTGTCCAGCTCCAGGACCCACGGGAACCCAGGAGGCAGGACCCACAGACG	WT
	AGGGGAAACCCTCGCTGGAGCAATCTCCAGCAGTCCTGGACAAGCCTGGTGGTCAGAAGTCAGC	WT		CCCACTGTCAGAAAATGTCACTACAGATGATAACAGTTGGTAATAACATGGCCTTAATTCAGCC	WT		CTACCAAACATTTGTTGTCCAGCTCCAGGACCCACGGGAACCCAGGAGGCAGGACCCACAGACG	WT
162#	AGGGGAAACCCTCGCTGGAGCAATCTCCAGCAGTCCTGGACAAGCCTGGTGGTCAGAAGTCAGC	WT	162#	CCCACTGTCAGAAAATGTCACTACAGATGATAACAGTTGGTAATAACATGGCCTTAATTCAGCC	WT	162#	CTACCAAACATTTGTTGTCCAGCTCCAGGACCCACGGGAACCCAGGAGGCAGGACCCACAGACG	WT
	AGGGGAAACCCTCGCTGGAGCAATCTCCAGCAGTCCTGGACAAGCCTGGTGGTCAGAAGTCAGC	WT		CCCACTGTCAGAAAATGTCACTATAGATGATAACAGTTGGTAATAACATGGCCTTAATTCAGCC	Point mutation		CTACCAAACATTTGTTGTCCAGCTCCAGGACCCACGGGAACCCAGGAGGCAGGACCCACAGACG	WT
163#	AGGGGAAACCCTCGCTGGAGCAATCTCCAGCAGTCCTGGACAAGCCTGGTGGTCAGAAGTCAGC	WT	163#	CCCACTGTCAGAAAATGTTATTACAGATGATAACAGTTGGTAATAACATGGCCTTAATTCAGCC	Point mutation	163#	CTACCAAACATTTGTTGTCCAGCTCCAGGACCCACGGGAACCCAGGAGGCAGGACCCACAGACG	WT
	AGGGGAAACCCTCGCTGGAGCAATCTCCAGCAGTCCTGGACAAGCCTGGTGGTCAGAAGTCAGC	WT		CCCACTGTCAGAAAATGTTATTATAGATGATAACAGTTGGTAATAACATGGCCTTAATTCAGCC	Point mutation		CTACCAAACATTTGTTGTCCAGCTCCAGGACCCACGGGAACCCAGGAGGCAGGACCCACAGACG	WT
164#	AGGGGAAACCCTCGCTGGAGCAATCTCCAGCAGTCCTGGACAAGCCTGGTGGTCAGAAGTCAGC	WT	164#	CCCACTGTCAGAAAATGTCACTACAGATGATAACAGTTGGTAATAACATGGCCTTAATTCAGCC	WT	164#	CTACCAAACATTTGTTGTCCAGCTCCAGGACCCACGGGAACCCAGGAGGCAGGACCCACAGACG	WT
	AGGGGAAACCCTCGCTGGAGCAATCTCCAGCAGTCCTGGACAAGCCTGGTGGTCAGAAGTCAGC	WT		CCCACTGTCAGAAAATGTCACTACAGATGATAACAGTTGGTAATAACATGGCCTTAATTCAGCC	WT		CTACCAAACATTTGTTGTCCAGCTCCAGGACCCACGGGAACCCAGGAGGCAGGACCCACAGACG	WT
165#	AGGGGAAACCCTCGCTGGAGCAATCTCCAGCAGTCCTGGACAAGCCTGGTGGTCAGAAGTCAGC	WT	165#	CCCACTGTCAGAAAATGTCACTATAGATGATAACAGTTGGTAATAACATGGCCTTAATTCAGCC	Point mutation	165#	CTACCAAACATTTGTTGTCCAGCTCCAGGACCCACGGGAACCCAGGAGGCAGGACCCACAGACG	WT
	AGGGGAAACCCTCGCTGGAGCAATCTCCAGCAGTCCTGGACAAGCCTGGTGGTCAGAAGTCAGC	WT		CCCACTGTCAGAAAATGTCACTATAGATGATAACAGTTGGTAATAACATGGCCTTAATTCAGCC	Point mutation		CTACCAAACATTTGTTGTCCAGCTCCAGGACCCACGGGAACCCAGGAGGCAGGACCCACAGACG	WT
166#	AGGGGAAACCCTCGCTGGAGCAATCTCCAGCAGTCCTGGACAAGCCTGGTGGTCAGAAGTCAGC	WT	166#	CCCACTGTCAGAAAATGTTATTACAGATGATAACAGTTGGTAATAACATGGCCTTAATTCAGCC	Point mutation	166#	CTACCAAACATTTGTTGTCCAGCTCCAGGACCCACGGGAACCCAGGAGGCAGGACCCACAGACG	WT
	AGGGGAAACCCTCGCTGGAGTAATCTCCAGCAGTCCTGGACAAGCCTGGTGGTCAGAAGTCAGC	Point mutation		CCCACTGTCAGAAAATGTTATTATAGATGATAACAGTTGGTAATAACATGGCCTTAATTCAGCC	Point mutation		CTACCAAACATTTGTTGTCCAGCTCCAGGACCCACGGGAACCCAGGAGGCAGGACCCACAGACG	WT
167#	AGGGGAAACCCTCGCTGGAGCAATCTCCAGCAGTCCTGGACAAGCCTGGTGGTCAGAAGTCAGC	WT	167#	CCCACTGTCAGAAAATGTCACTACAGATGATAACAGTTGGTAATAACATGGCCTTAATTCAGCC	WT	167#	CTACCAAACATTTGTTGTCCAGCTCCAGGACCCACGGGAACCCAGGAGGCAGGACCCACAGACG	WT
	AGGGGAAACCCTCGCTGGAGCAATCTCCAGCAGTCCTGGACAAGCCTGGTGGTCAGAAGTCAGC	WT		CCCACTGTCAGAAAATGTCACTACAGATGATAACAGTTGGTAATAACATGGCCTTAATTCAGCC	WT		CTACCAAACATTTGTTGTCCAGCTCCAGGACCCACGGGAACCCAGGAGGCAGGACCCACAGACG	WT
168#	AGGGGAAACCCTCGCTGGAGCAATCTCCAGCAGTCCTGGACAAGCCTGGTGGTCAGAAGTCAGC	WT	168#	CCCACTGTCAGAAAATGTCACTACAGATGATAACAGTTGGTAATAACATGGCCTTAATTCAGCC	WT	168#	CTACCAAACATTTGTTGTCCAGCTCCAGGACCCACGGGAACCCAGGAGGCAGGACCCACAGACG	WT
	AGGGGAAACCCTCGCTGGAGCAATCTCCAGCAGTCCTGGACAAGCCTGGTGGTCAGAAGTCAGC	WT		CCCACTGTCAGAAAATGTCACTACAGATGATAACAGTTGGTAATAACATGGCCTTAATTCAGCC	WT		CTACCAAACATTTGTTGTCCAGCTCCAGGACCCACGGGAACCCAGGAGGCAGGACCCACAGACG	WT
169#	AGGGGAAACCCTCGCTGGAGCAATCTCCAGCAGTCCTGGACAAGCCTGGTGGTCAGAAGTCAGC	WT	169#	CCCACTGTCAGAAAATGTCACTACAGATGATAACAGTTGGTAATAACATGGCCTTAATTCAGCC	WT	169#	CTACCAAACATTTGTTGTCCAGCTCCAGGACCCACGGGAACCCAGGAGGCAGGACCCACAGACG	WT
	AGGGGAAACCCTCGCTGGAGCAATCTCCAGCAGTCCTGGACAAGCCTGGTGGTCAGAAGTCAGC	WT		CCCACTGTCAGAAAATGTCACTACAGATGATAACAGTTGGTAATAACATGGCCTTAATTCAGCC	WT		CTACCAAACATTTGTTGTCCAGCTCCAGGACCCACGGGAACCCAGGAGGCAGGACCCACAGACG	WT
170#	AGGGGAAACCCTCGCTGGAGCAATCTCCAGCAGTCCTGGACAAGCCTGGTGGTCAGAAGTCAGC	WT	170#	CCCACTGTCAGAAAATGTCACTACAGATGATAACAGTTGGTAATAACATGGCCTTAATTCAGCC	WT	170#	CTACCAAACATTTGTTGTCCAGCTCCAGGACCCACGGGAACCCAGGAGGCAGGACCCACAGACG	WT
	AGGGGAAACCCTCGCTGGAGCAATCTCCAGCAGTCCTGGACAAGCCTGGTGGTCAGAAGTCAGC	WT		CCCACTGTCAGAAAATGTCACTACAGATGATAACAGTTGGTAATAACATGGCCTTAATTCAGCC	WT		CTACCAAACATTTGTTGTCCAGCTCCAGGACCCACGGGAACCCAGGAGGCAGGACCCACAGACG	WT
171#	AGGGGAAACCCTCGCTGGAGCAATCTCCAGCAGTCCTGGACAAGCCTGGTGGTCAGAAGTCAGC	WT	171#	CCCACTGTCAGAAAATGTCACTACAGATGATAACAGTTGGTAATAACATGGCCTTAATTCAGCC	WT	171#	CTACCAAACATTTGTTGTCCAGCTCCAGGACCCACGGGAACCCAGGAGGCAGGACCCACAGACG	WT
	AGGGGAAACCCTCGCTGGAGCAATCTCCAGCAGTCCTGGACAAGCCTGGTGGTCAGAAGTCAGC	WT		CCCACTGTCAGAAAATGTCACTACAGATGATAACAGTTGGTAATAACATGGCCTTAATTCAGCC	WT		CTACCAAACATTTGTTGTCCAGCTCCAGGACCCACGGGAACCCAGGAGGCAGGACCCACAGACG	WT
172#	AGGGGAAACCCTCGCTGGAGCAATCTCCAGCAGTCCTGGACAAGCCTGGTGGTCAGAAGTCAGC	WT	172#	CCCACTGTCAGAAAATGTCACTACAGATGATAACAGTTGGTAATAACATGGCCTTAATTCAGCC	WT	172#	CTACCAAACATTTGTTGTCCAGCTCCAGGACCCACGGGAACCCAGGAGGCAGGACCCACAGACG	WT
	AGGGGAAACCCTCGCTGGAGCAATCTCCAGCAGTCCTGGACAAGCCTGGTGGTCAGAAGTCAGC	WT		CCCACTGTCAGAAAATGTCACTACAGATGATAACAGTTGGTAATAACATGGCCTTAATTCAGCC	WT		CTACCAAACATTTGTTGTCCAGCTCCAGGACCCACGGGAACCCAGGAGGCAGGACCCACAGACG	WT
173#	AGGGGAAACCCTCGCTGGAGCAATCTCCAGCAGTCCTGGACAAGCCTGGTGGTCAGAAGTCAGC	WT	173#	CCCACTGTCAGAAAATGTCACTATAGATGATAACAGTTGGTAATAACATGGCCTTAATTCAGCC	Point mutation	173#	CTACCAAACATTTGTTGTCCAGCTCCAGGACCCACGGGAACCCAGGAGGCAGGACCCACAGACG	WT
	AGGGGAAACCCTCGCTGGAGCAATCTCCAGCAGTCCTGGACAAGCCTGGTGGTCAGAAGTCAGC	WT		CCCACTGTCAGAAAATGTCACTATAGATGATAACAGTTGGTAATAACATGGCCTTAATTCAGCC	Point mutation		CTACCAAACATTTGTTGTCCAGCTCCAGGACCCACGGGAACCCAGGAGGCAGGACCCACAGACG	WT
174#	AGGGGAAACCCTCGCTGGAGCAATCTCCAGCAGTCCTGGACAAGCCTGGTGGTCAGAAGTCAGC	WT	174#	CCCACTGTCAGAAAATGTCACTACAGATGATAACAGTTGGTAATAACATGGCCTTAATTCAGCC	WT	174#	CTACCAAACATTTGTTGTCCAGCTCCAGGACCCACGGGAACCCAGGAGGCAGGACCCACAGACG	WT
	AGGGGAAACCCTCGCTGGAGCAATCTCCAGCAGTCCTGGACAAGCCTGGTGGTCAGAAGTCAGC	WT		CCCACTGTCAGAAAATGTCACTACAGATGATAACAGTTGGTAATAACATGGCCTTAATTCAGCC	WT		CTACCAAACATTTGTTGTCCAGCTCCAGGACCCACGGGAACCCAGGAGGCAGGACCCACAGACG	WT
175#	AGGGGAAACCCTCGCTGGAGCAATCTCCAGCAGTCCTGGACAAGCCTGGTGGTCAGAAGTCAGC	WT	175#	CCCACTGTCAGAAAATGTCACTACAGATGATAACAGTTGGTAATAACATGGCCTTAATTCAGCC	WT	175#	CTACCAAACATTTGTTGTCCAGCTCCAGGACCCACGGGAACCCAGGAGGCAGGACCCACAGACG	WT
	AGGGGAAACCCTCGCTGGAGCAATCTCCAGCAGTCCTGGACAAGCCTGGTGGTCAGAAGTCAGC	WT		CCCACTGTCAGAAAATGTCACTACAGATGATAACAGTTGGTAATAACATGGCCTTAATTCAGCC	WT		CTACCAAACATTTGTTGTCCAGCTCCAGGACCCACGGGAACCCAGGAGGCAGGACCCACAGACG	WT
176#	AGGGGAAACCCTCGCTGGAGCAATCTCCAGCAGTCCTGGACAAGCCTGGTGGTCAGAAGTCAGC	WT	176#	CCCACTGTCAGAAAATGTCACTACAGATGATAACAGTTGGTAATAACATGGCCTTAATTCAGCC	WT	176#	CTACCAAACATTTGTTGTCCAGCTCCAGGACCCACGGGAACCCAGGAGGCAGGACCCACAGACG	WT
	AGGGGAAACCCTCGCTGGAGTAATCTCCAGCAGTCCTGGACAAGCCTGGTGGTCAGAAGTCAGC	Point mutation		CCCACTGTCAGAAAATGTCACTACAGATGATAACAGTTGGTAATAACATGGCCTTAATTCAGCC	WT		CTACCAAACATTTGTTGTCCAGCTCCAGGACCCACGGGAACCCAGGAGGCAGGACCCACAGACG	WT
177#	AGGGGAAACCCTCGCTGGAGCAATCTCCAGCAGTCCTGGACAAGCCTGGTGGTCAGAAGTCAGC	WT	177#	CCCACTGTCAGAAAATGTCACTACAGATGATAACAGTTGGTAATAACATGGCCTTAATTCAGCC	WT	177#	CTACCAAACATTTGTTGTCCAGCTCCAGGACCCACGGGAACCCAGGAGGCAGGACCCACAGACG	WT
	AGGGGAAACCCTCGCTGGAGCAATCTCCAGCAGTCCTGGACAAGCCTGGTGGTCAGAAGTCAGC	WT		CCCACTGTCAGAAAATGTCACTACAGATGATAACAGTTGGTAATAACATGGCCTTAATTCAGCC	WT		CTACCAAACATTTGTTGTCCAGCTCCAGGACCCACGGGAACCCAGGAGGCAGGACCCACAGACG	WT
178#	AGGGGAAACCCTCGCTGGAGCAATCTCCAGCAGTCCTGGACAAGCCTGGTGGTCAGAAGTCAGC	WT	178#	CCCACTGTCAGAAAATGTCACTACAGATGATAACAGTTGGTAATAACATGGCCTTAATTCAGCC	WT	178#	CTACCAAACATTTGTTGTCCAGCTCCAGGACCCACGGGAACCCAGGAGGCAGGACCCACAGACG	WT
	AGGGGAAACCCTCGCTGGAGCAATCTCCAGCAGTCCTGGACAAGCCTGGTGGTCAGAAGTCAGC	WT		CCCACTGTCAGAAAATGTCACTACAGATGATAACAGTTGGTAATAACATGGCCTTAATTCAGCC	WT		CTACCAAACATTTGTTGTCCAGCTCCAGGACCCACGGGAACCCAGGAGGCAGGACCCACAGACG	WT
179#	AGGGGAAACCCTCGCTGGAGCAATCTCCAGCAGTCCTGGACAAGCCTGGTGGTCAGAAGTCAGC	WT	179#	CCCACTGTCAGAAAATGTCACTACAGATGATAACAGTTGGTAATAACATGGCCTTAATTCAGCC	WT	179#	CTACCAAACATTTGTTGTCCAGCTCCAGGACCCACGGGAACCCAGGAGGCAGGACCCACAGACG	WT
	AGGGGAAACCCTCGCTGGAGCAATCTCCAGCAGTCCTGGACAAGCCTGGTGGTCAGAAGTCAGC	WT		CCCACTGTCAGAAAATGTCACTACAGATGATAACAGTTGGTAATAACATGGCCTTAATTCAGCC	WT		CTACCAAACATTTGTTGTCCAGCTCCAGGACCCACGGGAACCCAGGAGGCAGGACCCACAGACG	WT
180#	AGGGGAAACCCTCGCTGGAGCAATCTCCAGCAGTCCTGGACAAGCCTGGTGGTCAGAAGTCAGC	WT	180#	CCCACTGTCAGAAAATGTCACTACAGATGATAACAGTTGGTAATAACATGGCCTTAATTCAGCC	WT	180#	CTACCAAACATTTGTTGTCCAGCTCCAGGACCCACGGGAACCCAGGAGGCAGGACCCACAGACG	WT
	AGGGGAAACCCTCGCTGGAGCAATCTCCAGCAGTCCTGGACAAGCCTGGTGGTCAGAAGTCAGC	WT		CCCACTGTCAGAAAATGTCACTACAGATGATAACAGTTGGTAATAACATGGCCTTAATTCAGCC	WT		CTACCAAACATTTGTTGTCCAGCTCCAGGACCCACGGGAACCCAGGAGGCAGGACCCACAGACG	WT
181#	AGGGGAAACCCTCGCTGGAGCAATCTCCAGCAGTCCTGGACAAGCCTGGTGGTCAGAAGTCAGC	WT	181#	CCCACTGTCAGAAAATGTCACTACAGATGATAACAGTTGGTAATAACATGGCCTTAATTCAGCC	WT	181#	CTACCAAACATTTGTTGTCCAGCTCCAGGACCCACGGGAACCCAGGAGGCAGGACCCACAGACG	WT
	AGGGGAAACCCTCGCTGGAGCAATCTCCAGCAGTCCTGGACAAGCCTGGTGGTCAGAAGTCAGC	WT		CCCACTGTCAGAAAATGTCACTACAGATGATAACAGTTGGTAATAACATGGCCTTAATTCAGCC	WT		CTACCAAACATTTGTTGTCCAGCTCCAGGACCCACGGGAACCCAGGAGGCAGGACCCACAGACG	WT
182#	AGGGGAAACCCTCGCTGGAGCAATCTCCAGCAGTCCTGGACAAGCCTGGTGGTCAGAAGTCAGC	WT	182#	CCCACTGTCAGAAAATGTCACTACAGATGATAACAGTTGGTAATAACATGGCCTTAATTCAGCC	WT	182#	CTACCAAACATTTGTTGTCCAGCTCCAGGACCCACGGGAACCCAGGAGGCAGGACCCACAGACG	WT
	AGGGGAAACCCTCGCTGGAGCAATCTCCAGCAGTCCTGGACAAGCCTGGTGGTCAGAAGTCAGC	WT		CCCACTGTCAGAAAATGTCACTACAGATGATAACAGTTGGTAATAACATGGCCTTAATTCAGCC	WT		CTACCAAACATTTGTTGTCCAGCTCCAGGACCCACGGGAACCCAGGAGGCAGGACCCACAGACG	WT
183#	AGGGGAAACCCTCGCTGGAGCAATCTCCAGCAGTCCTGGACAAGCCTGGTGGTCAGAAGTCAGC	WT	183#	CCCACTGTCAGAAAATGTCACTACAGATGATAACAGTTGGTAATAACATGGCCTTAATTCAGCC	WT	183#	CTACCAAACATTTGTTGTCCAGCTCCAGGACCCACGGGAACCCAGGAGGCAGGACCCACAGACG	WT
	AGGGGAAACCCTCGCTGGAGTAATCTCCAGCAGTCCTGGACAAGCCTGGTGGTCAGAAGTCAGC	WT		CCCACTGTCAGAAAATGTCACTACAGATGATAACAGTTGGTAATAACATGGCCTTAATTCAGCC	WT		CTACCAAACATTTGTTGTCCAGCTCCAGGACCCACGGGAACCCAGGAGGCAGGACCCACAGACG	WT
184#	AGGGGAAACCCTCGCTGGAGCAATCTCCAGCAGTCCTGGACAAGCCTGGTGGTCAGAAGTCAGC	WT	184#	CCCACTGTCAGAAAATGTCACTACAGATGATAACAGTTGGTAATAACATGGCCTTAATTCAGCC	WT	184#	CTACCAAACATTTGTTGTCCAGCTCCAGGACCCACGGGAACCCAGGAGGCAGGACCCACAGACG	WT
	AGGGGAAACCCTCGCTGGAGCAATCTCCAGCAGTCCTGGACAAGCCTGGTGGTCAGAAGTCAGC	WT		CCCACTGTCAGAAAATGTCACTACAGATGATAACAGTTGGTAATAACATGGCCTTAATTCAGCC	WT		CTACCAAACATTTGTTGTCCAGCTCCAGGACCCACGGGAACCCAGGAGGCAGGACCCACAGACG	WT
185#	AGGGGAAACCCTCGCTGGAGCAATCTCCAGCAGTCCTGGACAAGCCTGGTGGTCAGAAGTCAGC	WT	185#	CCCACTGTCAGAAAATGTCACTATAGATGATAACAGTTGGTAATAACATGGCCTTAATTCAGCC	Point mutation	185#	CTACCAAACATTTGTTGTCCAGCTCCAGGACCCACGGGAACCCAGGAGGCAGGACCCACAGACG	WT
	AGGGGAAACCCTCGCTGGAGTAATCTCCAGCAGTCCTGGACAAGCCTGGTGGTCAGAAGTCAGC	Point mutation		CCCACTGTCAGAAAATGTCACTATAGATGATAACAGTTGGTAATAACATGGCCTTAATTCAGCC	Point mutation		CTACCAAACATTTGTTGTCCAGCTCCAGGACCCACGGGAACCCAGGAGGCAGGACCCACAGACG	WT
186#	AGGGGAAACCCTCGCTGGAGCAATCTCCAGCAGTCCTGGACAAGCCTGGTGGTCAGAAGTCAGC	WT	186#	CCCACTGTCAGAAAATGTCACTACAGATGATAACAGTTGGTAATAACATGGCCTTAATTCAGCC	WT	186#	CTACCAAACATTTGTTGTCCAGCTCCAGGACCCACGGGAACCCAGGAGGCAGGACCCACAGACG	WT
	AGGGGAAACCCTCGCTGGAGCAATCTCCAGCAGTCCTGGACAAGCCTGGTGGTCAGAAGTCAGC	WT		CCCACTGTCAGAAAATGTCACTACAGATGATAACAGTTGGTAATAACATGGCCTTAATTCAGCC	WT		CTACCAAACATTTGTTGTCCAGCTCCAGGACCCACGGGAACCCAGGAGGCAGGACCCACAGACG	WT
187#	AGGGGAAACCCTCGCTGGAGCAATCTCCAGCAGTCCTGGACAAGCCTGGTGGTCAGAAGTCAGC	WT	187#	CCCACTGTCAGAAAATGTCACTATAGATGATAACAGTTGGTAATAACATGGCCTTAATTCAGCC	Point mutation	187#	CTACCAAACATTTGTTGTCCAGCTCCAGGACCCACGGGAACCCAGGAGGCAGGACCCACAGACG	WT
	AGGGGAAACCCTCGCTGGAGCAATCTCCAGCAGTCCTGGACAAGCCTGGTGGTCAGAAGTCAGC	WT		CCCACTGTCAGAAAATGTCACTATAGATGATAACAGTTGGTAATAACATGGCCTTAATTCAGCC	Point mutation		CTACCAAACATTTGTTGTCCAGCTCCAGGACCCACGGGAACCCAGGAGGCAGGACCCACAGACG	WT
188#	AGGGGAAACCCTCGCTGGAGCAATCTCCAGCAGTCCTGGACAAGCCTGGTGGTCAGAAGTCAGC	WT	188#	CCCACTGTCAGAAAATGTCACTATAGATGATAACAGTTGGTAATAACATGGCCTTAATTCAGCC	Point mutation	188#	CTACCAAACATTTGTTGTCCAGCTCCAGGACCCACGGGAACCCAGGAGGCAGGACCCACAGACG	WT
	AGGGGAAACCCTCGCTGGAGCAATCTCCAGCAGTCCTGGACAAGCCTGGTGGTCAGAAGTCAGC	WT		CCCACTGTCAGAAAATGTCACTATAGATGATAACAGTTGGTAATAACATGGCCTTAATTCAGCC	Point mutation		CTACCAAACATTTGTTGTCCAGCTCCAGGACCCACGGGAACCCAGGAGGCAGGACCCACAGACG	WT
189#	AGGGGAAACCCTCGCTGGAGCAATCTCCAGCAGTCCTGGACAAGCCTGGTGGTCAGAAGTCAGC	WT	189#	CCCACTGTCAGAAAATGTCACTACAGATGATAACAGTTGGTAATAACATGGCCTTAATTCAGCC	WT	189#	CTACCAAACATTTGTTGTCCAGCTCCAGGACCCACGGGAACCCAGGAGGCAGGACCCACAGACG	WT
	AGGGGAAACCCTCGCTGGAGCAATCTCCAGCAGTCCTGGACAAGCCTGGTGGTCAGAAGTCAGC	WT		CCCACTGTCAGAAAATGTCACTACAGATGATAACAGTTGGTAATAACATGGCCTTAATTCAGCC	WT		CTACCAAACATTTGTTGTCCAGCTCCAGGACCCACGGGAACCCAGGAGGCAGGACCCACAGACG	WT
190#	AGGGGAAACCCTCGCTGGAGCAATCTCCAGCAGTCCTGGACAAGCCTGGTGGTCAGAAGTCAGC	WT	190#	CCCACTGTCAGAAAATGTCACTATAGATGATAACAGTTGGTAATAACATGGCCTTAATTCAGCC	Point mutation	190#	CTACCAAACATTTGTTGTCCAGCTCCAGGACCCACGGGAACCCAGGAGGCAGGACCCACAGACG	WT
	AGGGGAAACCCTCGCTGGAGCAATCTCCAGCAGTCCTGGACAAGCCTGGTGGTCAGAAGTCAGC	WT		CCCACTGTCAGAAAATGTCACTATAGATGATAACAGTTGGTAATAACATGGCCTTAATTCAGCC	Point mutation		CTACCAAACATTTGTTGTCCAGCTCCAGGACCCACGGGAACCCAGGAGGCAGGACCCACAGACG	WT
191#	AGGGGAAACCCTCGCTGGAGCAATCTCCAGCAGTCCTGGACAAGCCTGGTGGTCAGAAGTCAGC	WT	191#	CCCACTGTCAGAAAATGTCACTACAGATGATAACAGTTGGTAATAACATGGCCTTAATTCAGCC	WT	191#	CTACCAAACATTTGTTGTCCAGCTCCAGGACCCACGGGAACCCAGGAGGCAGGACCCACAGACG	WT
	AGGGGAAACCCTCGCTGGAGCAATCTCCAGCAGTCCTGGACAAGCCTGGTGGTCAGAAGTCAGC	WT		CCCACTGTCAGAAAATGTCACTACAGATGATAACAGTTGGTAATAACATGGCCTTAATTCAGCC	WT		CTACCAAACATTTGTTGTCCAGCTCCAGGACCCACGGGAACCCAGGAGGCAGGACCCACAGACG	WT
192#	AGGGGAAACCCTCGCTGGAGCAATCTCCAGCAGTCCTGGACAAGCCTGGTGGTCAGAAGTCAGC	WT	192#	CCCACTGTCAGAAAATGTCACTACAGATGATAACAGTTGGTAATAACATGGCCTTAATTCAGCC	WT	192#	CTACCAAACATTTGTTGTCCAGCTCCAGGACCCACGGGAACCCAGGAGGCAGGACCCACAGACG	WT
	AGGGGAAACCCTCGCTGGAGCAATCTCCAGCAGTCCTGGACAAGCCTGGTGGTCAGAAGTCAGC	WT		CCCACTGTCAGAAAATGTCACTACAGATGATAACAGTTGGTAATAACATGGCCTTAATTCAGCC	WT		CTACCAAACATTTGTTGTCCAGCTCCAGGACCCACGGGAACCCAGGAGGCAGGACCCACAGACG	WT
193#	AGGGGAAACCCTCGCTGGAGCAATCTCCAGCAGTCCTGGACAAGCCTGGTGGTCAGAAGTCAGC	WT	193#	CCCACTGTCAGAAAATGTCACTACAGATGATAACAGTTGGTAATAACATGGCCTTAATTCAGCC	WT	193#	CTACCAAACATTTGTTGTCCAGCTCCAGGACCCACGGGAACCCAGGAGGCAGGACCCACAGACG	WT
	AGGGGAAACCCTCGCTGGAGCAATCTCCAGCAGTCCTGGACAAGCCTGGTGGTCAGAAGTCAGC	WT		CCCACTGTCAGAAAATGTCACTATAGATGATAACAGTTGGTAATAACATGGCCTTAATTCAGCC	Point mutation		CTACCAAACATTTGTTGTCCAGCTCCAGGACCCACGGGAACCCAGGAGGCAGGACCCACAGACG	WT
194#	AGGGGAAACCCTCGCTGGAGCAATCTCCAGCAGTCCTGGACAAGCCTGGTGGTCAGAAGTCAGC	WT	194#	CCCACTGTCAGAAAATGTCACTACAGATGATAACAGTTGGTAATAACATGGCCTTAATTCAGCC	WT	194#	CTACCAAACATTTGTTGTCCAGCTCCAGGACCCACGGGAACCCAGGAGGCAGGACCCACAGACG	WT
	AGGGGAAACCCTCGCTGGAGCAATCTCCAGCAGTCCTGGACAAGCCTGGTGGTCAGAAGTCAGC	WT		CCCACTGTCAGAAAATGTCACTACAGATGATAACAGTTGGTAATAACATGGCCTTAATTCAGCC	WT		CTACCAAACATTTGTTGTCCAGCTCCAGGACCCACGGGAACCCAGGAGGCAGGACCCACAGACG	WT
195#	AGGGGAAACCCTCGCTGGAGCAATCTCCAGCAGTCCTGGACAAGCCTGGTGGTCAGAAGTCAGC	WT	195#	CCCACTGTCAGAAAATGTCACTATAGATGATAACAGTTGGTAATAACATGGCCTTAATTCAGCC	Point mutation	195#	CTACCAAACATTTGTTGTCCAGCTCCAGGACCCACGGGAACCCAGGAGGCAGGACCCACAGACG	WT
	AGGGGAAACCCTCGCTGGAGCAATCTCCAGCAGTCCTGGACAAGCCTGGTGGTCAGAAGTCAGC	WT		CCCACTGTCAGAAAATGTCACTATAGATGATAACAGTTGGTAATAACATGGCCTTAATTCAGCC	Point mutation		CTACCAAACATTTGTTGTCCAGCTCCAGGACCCACGGGAACCCAGGAGGCAGGACCCACAGACG	WT
196#	AGGGGAAACCCTCGCTGGAGCAATCTCCAGCAGTCCTGGACAAGCCTGGTGGTCAGAAGTCAGC	WT	196#	CCCACTGTCAGAAAATGTCACTACAGATGATAACAGTTGGTAATAACATGGCCTTAATTCAGCC	WT	196#	CTACCAAACATTTGTTGTCCAGCTCCAGGACCCACGGGAACCCAGGAGGCAGGACCCACAGACG	WT
	AGGGGAAACCCTCGCTGGAGCAATCTCCAGCAGTCCTGGACAAGCCTGGTGGTCAGAAGTCAGC	WT		CCCACTGTCAGAAAATGTCACTACAGATGATAACAGTTGGTAATAACATGGCCTTAATTCAGCC	WT		CTACCAAACATTTGTTGTCCAGCTCCAGGACCCACGGGAACCCAGGAGGCAGGACCCACAGACG	WT
197#	AGGGGAAACCCTCGCTGGAGCAATCTCCAGCAGTCCTGGACAAGCCTGGTGGTCAGAAGTCAGC	WT	197#	CCCACTGTCAGAAAATGTCACTACAGATGATAACAGTTGGTAATAACATGGCCTTAATTCAGCC	WT	197#	CTACCAAACATTTGTTGTCCAGCTCCAGGACCCACGGGAACCCAGGAGGCAGGACCCACAGACG	WT
	AGGGGAAACCCTCGCTGGAGCAATCTCCAGCAGTCCTGGACAAGCCTGGTGGTCAGAAGTCAGC	WT		CCCACTGTCAGAAAATGTCACTACAGATGATAACAGTTGGTAATAACATGGCCTTAATTCAGCC	WT		CTACCAAACATTTGTTGTCCAGCTCCAGGACCCACGGGAACCCAGGAGGCAGGACCCACAGACG	WT
198#	AGGGGAAACCCTCGCTGGAGCAATCTCCAGCAGTCCTGGACAAGCCTGGTGGTCAGAAGTCAGC	WT	198#	CCCACTGTCAGAAAATGTCACTACAGATGATAACAGTTGGTAATAACATGGCCTTAATTCAGCC	WT	198#	CTACCAAACATTTGTTGTCCAGCTCCAGGACCCACGGGAACCCAGGAGGCAGGACCCACAGACG	WT
	AGGGGAAACCCTCGCTGGAGCAATCTCCAGCAGTCCTGGACAAGCCTGGTGGTCAGAAGTCAGC	WT		CCCACTGTCAGAAAATGTCACTACAGATGATAACAGTTGGTAATAACATGGCCTTAATTCAGCC	WT		CTACCAAACATTTGTTGTCCAGCTCCAGGACCCACGGGAACCCAGGAGGCAGGACCCACAGACG	WT
199#	AGGGGAAACCCTCGCTGGAGCAATCTCCAGCAGTCCTGGACAAGCCTGGTGGTCAGAAGTCAGC	WT	199#	CCCACTGTCAGAAAATGTCACTACAGATGATAACAGTTGGTAATAACATGGCCTTAATTCAGCC	WT	199#	CTACCAAACATTTGTTGTCCAGCTCCAGGACCCACGGGAACCCAGGAGGCAGGACCCACAGACG	WT
	AGGGGAAACCCTCGCTGGAGCAATCTCCAGCAGTCCTGGACAAGCCTGGTGGTCAGAAGTCAGC	WT		CCCACTGTCAGAAAATGTCACTACAGATGATAACAGTTGGTAATAACATGGCCTTAATTCAGCC	WT		CTACCAAACATTTGTTGTCCAGCTCCAGGACCCACGGGAACCCAGGAGGCAGGACCCACAGACG	WT
200#	AGGGGAAACCCTCGCTGGAGCAATCTCCAGCAGTCCTGGACAAGCCTGGTGGTCAGAAGTCAGC	WT	200#	CCCACTGTCAGAAAATGTCACTACAGATGATAACAGTTGGTAATAACATGGCCTTAATTCAGCC	WT	200#	CTACCAAACATTTGTTGTCCAGCTCCAGGACCCACGGGAACCCAGGAGGCAGGACCCACAGACG	WT
	AGGGGAAACCCTCGCTGGAGCAATCTCCAGCAGTCCTGGACAAGCCTGGTGGTCAGAAGTCAGC	WT		CCCACTGTCAGAAAATGTCACTACAGATGATAACAGTTGGTAATAACATGGCCTTAATTCAGCC	WT		CTACCAAACATTTGTTGTCCAGCTCCAGGACCCACGGGAACCCAGGAGGCAGGACCCACAGACG	WT
201#	AGGGGAAACCCTCGCTGGAGCAATCTCCAGCAGTCCTGGACAAGCCTGGTGGTCAGAAGTCAGC	WT	201#	CCCACTGTCAGAAAATGTCACTACAGATGATAACAGTTGGTAATAACATGGCCTTAATTCAGCC	WT	201#	CTACCAAACATTTGTTGTCCAGCTCCAGGACCCACGGGAACCCAGGAGGCAGGACCCACAGACG	WT
	AGGGGAAACCCTCGCTGGAGTAATCTCCAGCAGTCCTGGACAAGCCTGGTGGTCAGAAGTCAGC	WT		CCCACTGTCAGAAAATGTTATTATAGATGATAACAGTTGGTAATAACATGGCCTTAATTCAGCC	Point mutation		CTACCAAACATTTGTTGTCCAGCTCCAGGACCCACGGGAACCCAGGAGGCAGGACCCACAGACG	WT
202#	AGGGGAAACCCTCGCTGGAGCAATCTCCAGCAGTCCTGGACAAGCCTGGTGGTCAGAAGTCAGC	WT	202#	CCCACTGTCAGAAAATGTCACTACAGATGATAACAGTTGGTAATAACATGGCCTTAATTCAGCC	WT	202#	CTACCAAACATTTGTTGTCCAGCTCCAGGACCCACGGGAACCCAGGAGGCAGGACCCACAGACG	WT
	AGGGGAAACCCTCGCTGGAGCAATCTCCAGCAGTCCTGGACAAGCCTGGTGGTCAGAAGTCAGC	WT		CCCACTGTCAGAAAATGTCACTACAGATGATAACAGTTGGTAATAACATGGCCTTAATTCAGCC	WT		CTACCAAACATTTGTTGTCCAGCTCCAGGACCCACGGGAACCCAGGAGGCAGGACCCACAGACG	WT
203#	AGGGGAAACCCTCGCTGGAGCAATCTCCAGCAGTCCTGGACAAGCCTGGTGGTCAGAAGTCAGC	WT	203#	CCCACTGTCAGAAAATGTCACTACAGATGATAACAGTTGGTAATAACATGGCCTTAATTCAGCC	WT	203#	CTACCAAACATTTGTTGTCCAGCTCCAGGACCCACGGGAACCCAGGAGGCAGGACCCACAGACG	WT
	AGGGGAAACCCTCGCTGGAGTAATCTCCAGCAGTCCTGGACAAGCCTGGTGGTCAGAAGTCAGC	Point mutation		CCCACTGTCAGAAAATGTCACTACAGATGATAACAGTTGGTAATAACATGGCCTTAATTCAGCC	WT		CTACCAAACATTTGTTGTCCAGCTCCAGGACCCACGGGAACCCAGGAGGCAGGACCCACAGACG	WT
204#	AGGGGAAACCCTCGCTGGAGCAATCTCCAGCAGTCCTGGACAAGCCTGGTGGTCAGAAGTCAGC	WT	204#	CCCACTGTCAGAAAATGTCACTACAGATGATAACAGTTGGTAATAACATGGCCTTAATTCAGCC	WT	204#	CTACCAAACATTTGTTGTCCAGCTCCAGGACCCACGGGAACCCAGGAGGCAGGACCCACAGACG	WT
	AGGGGAAACCCTCGCTGGAGCAATCTCCAGCAGTCCTGGACAAGCCTGGTGGTCAGAAGTCAGC	WT		CCCACTGTCAGAAAATGTCACTACAGATGATAACAGTTGGTAATAACATGGCCTTAATTCAGCC	WT		CTACCAAACATTTGTTGTCCAGCTCCAGGACCCACGGGAACCCAGGAGGCAGGACCCACAGACG	WT
