# Supplementary material for: Efficient base editing for multiple genes and loci in pigs using base editors
Source: Nat Commun. 2019 Jun 28;10:2852. doi: 10.1038/s41467-019-10421-8 (PMC6599043; doi:10.1038/s41467-019-10421-8)
Supplement: Supplementary file 6 — Supplementary Data 3 [file 41467_2019_10421_MOESM6_ESM.xlsx]

## Sheet: Sheet1
Supplementary Data 3. Primers used in this study.
Site ID	PCR Primers (5'-3')
pDMD-U6-gRNA-F	CACCGCTTCAGGAAGACCTAGAGC
pDMD-U6-gRNA-R	AAACGCTCTAGGTCTTCCTGAAGC
pDMD-T7-gRNA-F	GAAATAATACGACTCACTATAGCTTCAGGAAGACCTAGAGCGTTTTAGAGCTAGAAATAGCAAG
pDMD-T7-gRNA-R	AAAAAAAGCACCGACTCGGTGCCACTTTTTCAAGTTGATAACGGACTAGCCTTATTTTAACTTGCTATTTCTAGCTCTAAAAC
pTYR-U6-gRNA-F	CACCGTGGCCAGCTCTCAGGCAG
pTYR-U6-gRNA-R	AAACCTGCCTGAGAGCTGGCCAC
pTYR-T7-gRNA-F	GAAATAATACGACTCACTATAGTGGCCAGCTCTCAGGCAGGTTTTAGAGCTAGAAATAGCAAG
pTYR-T7-gRNA-R	AAAAAAAGCACCGACTCGGTGCCACTTTTTCAAGTTGATAACGGACTAGCCTTATTTTAACTTGCTATTTCTAGCTCTAAAAC
pLMNA-U6-gRNA-F	CACCGTGGGCGGATCCATCTCCTC
pLMNA-U6-gRNA-R	AAACGAGGAGATGGATCCGCCCAC
pLMNA-T7-gRNA-F	GAAATAATACGACTCACTATAGTGGGCGGATCCATCTCCTCGTTTTAGAGCTAGAAATAGCAAG
pLMNA-T7-gRNA-R	AAAAAAAGCACCGACTCGGTGCCACTTTTTCAAGTTGATAACGGACTAGCCTTATTTTAACTTGCTATTTCTAGCTCTAAAAC
pol-U6-gRNA-F	CACCGTTCAAAGATTAATCCAACA
pol-U6-gRNA-R	AAACTGTTGGATTAATCTTTGAAC
pol-T7-gRNA-F	GAAATAATACGACTCACTATAGTTCAAAGATTAATCCAACAGTTTTAGAGCTAGAAATAGCAAG
pol-T7-gRNA-R	AAAAAAAGCACCGACTCGGTGCCACTTTTTCAAGTTGATAACGGACTAGCCTTATTTTAACTTGCTATTTCTAGCTCTAAAAC
pRAG1-U6-gRNA-F	CACCGGAGCAATCTCCAGCAGTCC
pRAG1-U6-gRNA-R	AAACGGACTGCTGGAGATTGCTCC
pRAG2-U6-gRNA-F	CACCGTCACTACAGATGATAACAGT
pRAG2-U6-gRNA-R	AAACACTGTTATCATCTGTAGTGAC
pIL2RG-U6-gRNA-F	CACCGTCCAGCTCCAGGACCCAC
pIL2RG-U6-gRNA-R	AAACGTGGGTCCTGGAGCTGGAC
rRag1-T7-gRNA-F	GAAATAATACGACTCACTATAGCCCGTCAGCGCAAGAGGAGTTTTAGAGCTAGAAATAGCAAG
rRag1-T7-gRNA-R	AAAAAAAGCACCGACTCGGTGCCACTTTTTCAAGTTGATAACGGACTAGCCTTATTTTAACTTGCTATTTCTAGCTCTAAAAC
rIl2rg-T7-gRNA-F	GAAATAATACGACTCACTATAGGTGCAGTACCGGAGTAACTGTTTTAGAGCTAGAAATAGCAAG
rIl2rg-T7-gRNA-R	AAAAAAAGCACCGACTCGGTGCCACTTTTTCAAGTTGATAACGGACTAGCCTTATTTTAACTTGCTATTTCTAGCTCTAAAAC
pDMD-F	GGAAGTGGGATAACTGGCAGCA
pDMD-R	GAAGCTAGTGTGAGCAATGAGT
pTYR-F	CTGCCTGCTCTGGACTTTCCAG
pTYR-R	GGATGCTGGGCTGAGTAGATTA
pLMNA-F	GTCAAAGCCACAACTCCCATTCC
pLMNA-R	GCTCAGACAGGAGGGGCAGG
pol-F	GGGCAACGGCAGTATCCATG
pol-R	GCAGTCGGGTCCAGGTGAGCT
pRAG1-F	TGGCTGTCTCTTTGCCACCCACTC
pRAG1-R	CCGTGGACTGGATACCTTCTCTTG
pRAG2-F	GCTAATTCAATCCCACTACAAGCTTGTG
pRAG2-R	TGAATGTGCAAGTGGCTGGGTAG
pIL2RG-F	GTCAGTTCGTAGGAGCTGAGG
pIL2RG-R	GTGTGCGTGTGTGGTCATTCC
rRAG1-F	GGCGTATCATGCACAGGAAG
rRAG1-R	GCCAAGCAAACAGCTGG
rIL2RG-F	TGTTGTCCAGCTCCAGGACC
rIL2RG-R	CGGGTGGCTCCATTCACTC
pIL2RG-RT-PCR-F	GTACAAGACCTCTAATGATGATAAAGTCCA
pIL2RG-RT-PCR-R	CCAGATCCTGTAGTTTTAGCGTCTG
pIL2RG-qPCR-F	ATTGTCGGCCTCATGTGTGT
pIL2RG-qPCR-R	ACTCCAGGCCGAAAAGTTCC
pCD4-qPCR-F	GGCAAAACCACAATGGACCC
pCD4-qPCR-R	GCGAGATCTCCTGCCTTACC
pCD8-qPCR-F	CGTCTTCTTGCCAGCAAAGC
pCD8-qPCR-R	GCGCCCAGTTGTACAGATCA
pCD19-qPCR-F	CAGGATGGCAGCAACTACGA
pCD19-qPCR-R	GGCTCAGGAAGTCTGTCGTC
pDMD-OT1-F	TGCTTGGTTGACTGCCTACT
pDMD-OT1-R	CTGACACACAACAGAGGTCCA
pDMD-OT2-F	AGAGCCTTCGTGTGAGTTGG
pDMD-OT2-R	TGAAGGCTGGAATGCAGAGG
pDMD-OT3-F	CTGCTCAACTGCCACAGAGA
pDMD-OT3-R	CCACAAGCAAACCTGCACTC
pDMD-OT4-F	GCGAAGAGTGGACAATCAATCC
pDMD-OT4-R	GGCAGAGAATTCGACTGCAAAG
pDMD-OT5-F	ATGAGTGTGCTCAGCTTCCC
pDMD-OT5-R	TGAGCACTTGCCATCCATGT
pDMD-OT6-F	CCCGGAGGTCTCAGTTAGGA
pDMD-OT6-R	GCTCAGGTCTTGCCTCACAA
pDMD-OT7-F	GCATCTTGGCTTCGAGGTCT
pDMD-OT7-R	CAGACTTGGCTGTCAGGGG
pDMD-OT8-F	AGAGATGTTGAGATCTGTAGTAGC
pDMD-OT8-R	CCCATTTGGCTCAATGCGAC
pDMD-OT9-F	AGGCTCTTCCCTCCATCCTT
pDMD-OT9-R	CCCACACCACTTGGTCAGTT
pDMD-OT10-F	ACACAGTTTGCCAATGTTTACCCT
pDMD-OT10-R	AAGTGATCTCCCTGCCTGACTT
pDMD-OT11-F	GAAGAGCCCTTTCCTTCCCC
pDMD-OT11-R	GAGACCACCACAAGGCTACC
pDMD-OT12-F	TGTGTTCAGCCTGTTCCTGG
pDMD-OT12-R	CCATCTATCGCGACACCTCC
pDMD-OT13-F	GGCTGAGGGATCAACACACA
pDMD-OT13-R	GCTGAAGGTCGTCTTGGTCA
pDMD-OT14-F	CTTGGGATCTGCGGAGACTG
pDMD-OT14-R	AGGGTTGAGCCGCCAAATAA
pDMD-OT15-F	CTTGTTCCAAGGCCAAAGCC
pDMD-OT15-R	CAGTTGCAGTGGCAGCTTTT
pDMD-OT16-F	CTCACCAGGGAAGGGAATGG
pDMD-OT16-R	AGTCATACTGGCAGCACACG
pDMD-OT17-F	GAGCCACAATCTTGACCCCA
pDMD-OT17-R	CTCAGACCCGCTGCAGTAAA
pDMD-OT18-F	CCCTTTTGCATCCTAGGCCA
pDMD-OT18-R	CTGACTCTCCCCAGAGTGGA
pDMD-OT19-F	AGTCCTGTTAATACCGCCTTCC
pDMD-OT19-R	CCATGAGTACAGAGGGGTGTT
pDMD-OT20-F	GTCCAGGAAGCTAGTGTGAGC
pDMD-OT20-R	TATGTCAGCATTGGGAAGCGT
pDMD-OT21-F	CTTTCAAAAGCGTCGCGGAT
pDMD-OT21-R	GGGTCACGCTTCGTTAAGGG
pRAG1-OT1-F	CATGGCTGTGAATCACATTCAAC
pRAG1-OT1-R	CATCCTTGGCTGAGTTTCAGTCC
pRAG1-OT2-F	GAATCTAGCGGCTGCACTAGAAG
pRAG1-OT2-R	CAGGCTCCGAGCCTTGGAGGACTC
pRAG1-OT3-F	GAATCTGCAATCCAAATGTTGAC
pRAG1-OT3-R	GGTTCATAGATGCAGACTATTGC
pRAG1-OT4-F	GACACCAGTCATCCAACTTAGGA
pRAG1-OT4-R	CCTGCATGCGAAACAGTCCACTG
pRAG1-OT5-F	ATGTCCTTGTCTCAGAAGTCACA
pRAG1-OT5-R	GCCACTCAAATTGATGGGCATCA
pRAG1-OT6-F	TAGTCTGAACAATTCAGAATCTG
pRAG1-OT6-R	CATATGCCTCAGGCGCGGGCCTA
pRAG1-OT7-F	GCAGGAGCACAGAGCTGTGGTTG
pRAG1-OT7-R	GTGAAAGTCCAGCACTCCTGCGTG
pRAG2-OT1-F	GCACTAGAGCCAAATGAGTATGA
pRAG2-OT1-R	CCACTCAGTTAAGAGGTATCCAG
pRAG2-OT2-F	CACACACAAGGTCCCACTAGAGA
pRAG2-OT2-R	CACCAGTTGATGGGCCTTCTGTC
pRAG2-OT3-F	CTCTACCTCAGTTCCCAATAAAG
pRAG2-OT3-R	GTAGAATAGGAACACCAAACAG
pRAG2-OT4-F	GGTACTTAGCTTCCCAACCTGTG
pRAG2-OT4-R	CTGTCAATGGTCCTACACACTGG
pRAG2-OT5-F	GACACCCAATATGTGTCCTCCTC
pRAG2-OT5-R	CAACACTGGACCCAGCTCAGAGG
pRAG2-OT6-F	GATACAAATCATATCATCATGAC
pRAG2-OT6-R	GAATGAATGAAAGTGTTATCGGA
pRAG2-OT7-F	GATTGCATTATCAACTCTGTCTA
pRAG2-OT7-R	CAATACATGTTAGGTCCTTGGTGTC
pRAG2-OT8-F	GAAGTGGCACAATCAGTATTGTG
pRAG2-OT8-R	CAGAGCTCCTCTATGCCCAGACT
pIL2RG-OT1-F	GCTAGTGGAAGGAGTGACCAGAG
pIL2RG-OT1-R	CAGCATCACAGAGCTGATGTGAG
pIL2RG-OT2-F	GCTCAAGGATCACTTGACTGATG
pIL2RG-OT2-R	ATTAACAGGCTGAAGAGAGTGCCA
pIL2RG-OT3-F	GCCAGCAACTACAGCTCCGATTC
pIL2RG-OT3-R	CCATCTCACTTTTGTGCTCACAG
pIL2RG-OT4-F	CTACGAACAAGGCTCGCGGCCTG
pIL2RG-OT4-R	CTCCTTAGAAGGAGGATGGAAC
pIL2RG-OT5-F	GTACTGATAAATTGTAAATTATG
pIL2RG-OT5-R	CTCTTTGTTGATTCACAAACCTG
pIL2RG-OT6-F	GTGGTCAGCCCTGAGGAGCCAGG
pIL2RG-OT6-R	CCAGCACAGTGCCCTCACACTGG
pIL2RG-OT7-F	CATGCATCCTTGTCTCTCAGTAG
pIL2RG-OT7-R	CTATAGCTTCAGTTCCGTTATGG
pIL2RG-OT8-F	GACTCAGACCTTCTCGAACCTGTTC
pIL2RG-OT8-R	CTTGGACCCACACGTACGTATAAG
pIL2RG-OT9-F	GAACAGCCGTAGCACCTTCGGCC
pIL2RG-OT9-R	CAAGCAAAGATCGGGACTGGTCA
pIL2RG-OT10-F	GCATGTGAAGCTGTATCATGGCA
pIL2RG-OT10-R	CACAGGAACTCCTGGAAAGCTTG
rRag1-OT1-F	CCCTGACTGCCTTCGTGTTT
rRag1-OT1-R	GCAGCCGACTCATCAAATGG
rRag1-OT2-F	CGCTGTCTCCTCCCTTTTGT
rRag1-OT2-R	GGAGCAGGCCTTGGTTTTTG
rRag1-OT3-F	CAGTCTGCTGGAACTGCACA
rRag1-OT3-R	CGATGGCACTCGGAAAGAAGA
rRag1-OT4-F	CATTTTGACGGGGAGCCCA
rRag1-OT4-R	TCCCAATGGGGGATCTTTCC
rRag1-OT5-F	CCTCTGAGCAGCCCTGTATG
rRag1-OT5-R	AAAGCAGGAGAAGGAAGGGC
rRag1-OT6-F	GATCACAAAACCACCCTGCG
rRag1-OT6-R	TCACGTCTGAGATTGTGCCG
rRag1-OT7-F	GAGGGCGGAACCTTGCTATTA
rRag1-OT7-R	TACGGAACTCAGAAGGCGAG
rRag1-OT8-F	GCCAAAGGCTTGGTCCCTAT
rRag1-OT8-R	CACCTTGGGAGCGTCTAGTG
rRag1-OT9-F	CCCAGCTCAGGTTTCGATGA
rRag1-OT9-R	TGTATGTGCATGGGAGCGAG
rIl2rg-OT1-F	CCTCCCCTTCGCTCCTTAAC
rIl2rgOT1-R	CGTCCGTGTGTAAAACGTCG
rIl2rg-OT2-F	GCACAGAAGAAACCCCGAGT
rIl2rg-OT2-R	AACATCCTGAAAGGACGGCT
GT-RAG1-F	CAGCCAAATGTGCAGCTTAGCAA
GT-RAG1-R	TCCACAGGATCAGCCAGAATGTG
GT-IL2RG-F	AGCTGGAACTGAGCTGGACAAAC
GT-IL2RG-R	GAGCCAAAGAACTCAGAAGAGGGTG
GT-P3-F	CAGTCAGACAGTACCCCTTGAGTAGAG
GT-P3-R	CGCTCAAGAGGTTATAAGGGTTCGG
D1J1-F	GCTGCTCTGGTGGTTTCTCAC
D1J1-R	CACCAGTGCCCAAGTCTTAGC
D4-F	CTGAGAACTCACGTCCAGTGC
J3-R	CTGGCCCTAGACCTTTAGACC
FR1	GAGGAGAAGCTGGTGGAGT
JH	TGAGGACACGACGACTTCAA
