# Supplementary material for: Efficient base editing for multiple genes and loci in pigs using base editors
Source: Nat Commun. 2019 Jun 28;10:2852. doi: 10.1038/s41467-019-10421-8 (PMC6599043; doi:10.1038/s41467-019-10421-8)
Supplement: Supplementary file 8 — Source Data [file 41467_2019_10421_MOESM8_ESM.zip]

Archive with 4 entries (3 files):
- Source Data of NCOMMS-18-32570A/Antibodies used in this study.xlsx
- Source Data of NCOMMS-18-32570A/Source data of qPCR.xlsx
- Source Data of NCOMMS-18-32570A/Uncropped versions of gels or blots.pptx
- Source Data of NCOMMS-18-32570A/
