# Supplementary material for: Efficient base editing for multiple genes and loci in pigs using base editors
Source: Nat Commun. 2019 Jun 28;10:2852. doi: 10.1038/s41467-019-10421-8 (PMC6599043; doi:10.1038/s41467-019-10421-8)
Supplement: Supplementary file 8 — Source Data [file 41467_2019_10421_MOESM8_ESM.zip › Source Data of NCOMMS-18-32570A/Antibodies used in this study.xlsx]

## Sheet: SData 3
Source Data. Antibodies used in this study.
Antibody	Company	CatLog	Usage
Anti-β-ACTIN antibody	Affinity	AF7018	Western blot (1:2000)
Anti-LMNA antibody	abcam	ab108922	Western blot (1:2500)
Anti-CD3 antibody	BD	561476	Flow Cytometry (1:200)
Anti-CD8 antibody	BD	559584	Flow Cytometry (1:200)
Anti-IgM antibody	AbD	AAI39F	Flow Cytometry (1:200)
