# Supplementary material for: Efficient base editing for multiple genes and loci in pigs using base editors
Source: Nat Commun. 2019 Jun 28;10:2852. doi: 10.1038/s41467-019-10421-8 (PMC6599043; doi:10.1038/s41467-019-10421-8)
Supplement: Supplementary file 8 — Source Data [file 41467_2019_10421_MOESM8_ESM.zip › Source Data of NCOMMS-18-32570A/Source data of qPCR.xlsx]

## Sheet: Fig. 6a
Fig. 6a
		IL2RG						CD4						CD8						CD19
	WT	1.05702	0.946058	1.07549	0.929805		WT	1.00347	0.99654	0.809442	1.23542		WT	1.39474	0.716978	0.596668	1.67597		WT	2.23457	0.447513
	A632-1	0.257028	0.295248	0.159873	0.171348		A632-1	N/A	N/A	N/A	N/A		A632-1	N/A	N/A	N/A	N/A		A632-1	0.116629	0.882703
	A632-2	0.049894	0.085082	0.023765	0.085082		A632-2	N/A	N/A	N/A	N/A		A632-2	N/A	N/A	N/A	N/A		A632-2	N/A	N/A
	A632-3	1.51572	1.72907	1.20164	1.3333		A632-3	1.01748	1.79627	2.0209	1.97931		A632-3	0.486327	2.80889	2.89788	2.18101		A632-3	3.29436	1.3566
	A633-1	0.120742	0.143587	0.083043	0.078021		A633-1	0.134437	0.065835	0.147624	0.228458		A633-1	N/A	N/A	N/A	N/A		A633-1	0.760489	0.265172
	A633-2	0.262429	0.31864	0.231647	0.214641		A633-2	0.200963	0.139178	0.085971	0.082469		A633-2	N/A	N/A	N/A	N/A		A633-2	0.135372	0.135372
